# Supplementary material for: Contribution of σ70 and σN Factors to Expression of Class II pilE in Neisseria meningitidis
Source: J Bacteriol. 2019 Sep 20;201(20):e00170-19. doi: 10.1128/JB.00170-19 (PMC6755734; doi:10.1128/JB.00170-19)
Supplement: Supplemental file 2 [file JB.00170-19-sd001.xlsx]

## Sheet: Sheet1
PubMLST ID	ISOLATE	COUNTRY	YEAR	SEROGROUP	CLONAL COMPLEX	pilin class	NEIS0212 (rpoN)	FASTA CDS	protein
1	A4/M1027	USA	1937	A	ST-4 complex/subgroup IV	class II	8	ATGACCTTACTCGGAATAAAGCTCAAACAGACCCAGCAGCTCAACCAGCGGCTGCAACAATCTTTGCGCGTATTGCAGATGTCGGGTATCGAACTTGAACGCGAGGTCGAAAACTGGCTGTCGGACAACCCCCTGCTCGAACGCAAAGACACGGATGAATTTTCCGATGCCGAGTTCAGCCATTACACTGCGCCTGCCCGTCAAATCGGCGGAGACGAAGGCGAAGATATGCTGTCCAACATCGCCGGCGAGCAGGATTTCAAGCAATACCTGCACGCGCAAGTATGCGAACACCCGCTTTCCGACCAAGAATCCGCCTGTGTCCACATCCTCATCGATTTCCTTGACGAGCAAGGTTATCTGACCGACAGCATCGAAGACATCCTCGACCATACGCCC…	MTLLGIKLKQTQQLNQRLQQSLRVLQMSGIELEREVENWLSDNPLLERKDTDEFSDAEFSHYTAPARQIGGDEGEDMLSNIAGEQDFKQYLHAQVCEHPLSDQESACVHILIDFLDEQGYLTDSIEDILDHTPLEWMLDEAMLKQALTALKKFDPAGVAAADLNESLILQIERSGECAAKPSALHIVRNALDSIDGNRSQTLARIKKRLPQTDSGTLEAALDLIASLNPFPAVGFASSTPTPYSDEALANLLAFRGMEVSRRTIAKYRESFEIPAAHKRKTAE*
2	120M	Pakistan	1967	A	ST-1 complex/subgroup I/II	class II	5	ATGACCTTACTCGGAATAAAGCTCAAACAGACCCAGCAGCTCAACCAGCGGCTGCAACAATCTTTGCGCGTATTGCAGATGTCGGGTATCGAACTTGAACGCGAGGTCGAAAACTGGCTGTCGGACAATCCCCTGCTCGAACGCAAAGACACGGATGAATTTTCCGATGCCGAATTCAGCCATTACACCGCGCCTGCCCGTCAAATCGGCGGAGACGAAGGCGAAGATATGCTGTCCAACATCGCCGGTGAGCAGGATTTCAAGCAATACCTGCACGCGCAAGTATGCGAACACCCGCTTTCCGACCAAGAAGCCGCCTGTGTCCACATCCTTATCGATTTCCTTGACGAGCAGGGTTATCTGACCGACAGCATCGAAGACATCCTCGACCATACGCCC…	MTLLGIKLKQTQQLNQRLQQSLRVLQMSGIELEREVENWLSDNPLLERKDTDEFSDAEFSHYTAPARQIGGDEGEDMLSNIAGEQDFKQYLHAQVCEHPLSDQEAACVHILIDFLDEQGYLTDSIEDILDHTPLEWMLDEAMLQHALTALKKFDPAGVAAADLNESLILQIERLGECAAKPAALHIVRNALDSIDGNRSQTLARIKKHLPQTDSGTLEAALDLIASLNPFPAAGFASSTPTPYSDEALANLLAFRGMEVSRRTIAKYRESLEIPAAHKRKTAE*
7	7891	Finland	1975	A	ST-5 complex/subgroup III	class II	8	ATGACCTTACTCGGAATAAAGCTCAAACAGACCCAGCAGCTCAACCAGCGGCTGCAACAATCTTTGCGCGTATTGCAGATGTCGGGTATCGAACTTGAACGCGAGGTCGAAAACTGGCTGTCGGACAACCCCCTGCTCGAACGCAAAGACACGGATGAATTTTCCGATGCCGAGTTCAGCCATTACACTGCGCCTGCCCGTCAAATCGGCGGAGACGAAGGCGAAGATATGCTGTCCAACATCGCCGGCGAGCAGGATTTCAAGCAATACCTGCACGCGCAAGTATGCGAACACCCGCTTTCCGACCAAGAATCCGCCTGTGTCCACATCCTCATCGATTTCCTTGACGAGCAAGGTTATCTGACCGACAGCATCGAAGACATCCTCGACCATACGCCC…	MTLLGIKLKQTQQLNQRLQQSLRVLQMSGIELEREVENWLSDNPLLERKDTDEFSDAEFSHYTAPARQIGGDEGEDMLSNIAGEQDFKQYLHAQVCEHPLSDQESACVHILIDFLDEQGYLTDSIEDILDHTPLEWMLDEAMLKQALTALKKFDPAGVAAADLNESLILQIERSGECAAKPSALHIVRNALDSIDGNRSQTLARIKKRLPQTDSGTLEAALDLIASLNPFPAVGFASSTPTPYSDEALANLLAFRGMEVSRRTIAKYRESFEIPAAHKRKTAE*
10	6748	Canada	1971	A	ST-1 complex/subgroup I/II	class II	5	ATGACCTTACTCGGAATAAAGCTCAAACAGACCCAGCAGCTCAACCAGCGGCTGCAACAATCTTTGCGCGTATTGCAGATGTCGGGTATCGAACTTGAACGCGAGGTCGAAAACTGGCTGTCGGACAATCCCCTGCTCGAACGCAAAGACACGGATGAATTTTCCGATGCCGAATTCAGCCATTACACCGCGCCTGCCCGTCAAATCGGCGGAGACGAAGGCGAAGATATGCTGTCCAACATCGCCGGTGAGCAGGATTTCAAGCAATACCTGCACGCGCAAGTATGCGAACACCCGCTTTCCGACCAAGAAGCCGCCTGTGTCCACATCCTTATCGATTTCCTTGACGAGCAGGGTTATCTGACCGACAGCATCGAAGACATCCTCGACCATACGCCC…	MTLLGIKLKQTQQLNQRLQQSLRVLQMSGIELEREVENWLSDNPLLERKDTDEFSDAEFSHYTAPARQIGGDEGEDMLSNIAGEQDFKQYLHAQVCEHPLSDQEAACVHILIDFLDEQGYLTDSIEDILDHTPLEWMLDEAMLQHALTALKKFDPAGVAAADLNESLILQIERLGECAAKPAALHIVRNALDSIDGNRSQTLARIKKHLPQTDSGTLEAALDLIASLNPFPAAGFASSTPTPYSDEALANLLAFRGMEVSRRTIAKYRESLEIPAAHKRKTAE*
11	129	Germany	1964	A	ST-1 complex/subgroup I/II	class II	5	ATGACCTTACTCGGAATAAAGCTCAAACAGACCCAGCAGCTCAACCAGCGGCTGCAACAATCTTTGCGCGTATTGCAGATGTCGGGTATCGAACTTGAACGCGAGGTCGAAAACTGGCTGTCGGACAATCCCCTGCTCGAACGCAAAGACACGGATGAATTTTCCGATGCCGAATTCAGCCATTACACCGCGCCTGCCCGTCAAATCGGCGGAGACGAAGGCGAAGATATGCTGTCCAACATCGCCGGTGAGCAGGATTTCAAGCAATACCTGCACGCGCAAGTATGCGAACACCCGCTTTCCGACCAAGAAGCCGCCTGTGTCCACATCCTTATCGATTTCCTTGACGAGCAGGGTTATCTGACCGACAGCATCGAAGACATCCTCGACCATACGCCC…	MTLLGIKLKQTQQLNQRLQQSLRVLQMSGIELEREVENWLSDNPLLERKDTDEFSDAEFSHYTAPARQIGGDEGEDMLSNIAGEQDFKQYLHAQVCEHPLSDQEAACVHILIDFLDEQGYLTDSIEDILDHTPLEWMLDEAMLQHALTALKKFDPAGVAAADLNESLILQIERLGECAAKPAALHIVRNALDSIDGNRSQTLARIKKHLPQTDSGTLEAALDLIASLNPFPAAGFASSTPTPYSDEALANLLAFRGMEVSRRTIAKYRESLEIPAAHKRKTAE*
13	139M	Philippines	1968	A	ST-1 complex/subgroup I/II	class II	5	ATGACCTTACTCGGAATAAAGCTCAAACAGACCCAGCAGCTCAACCAGCGGCTGCAACAATCTTTGCGCGTATTGCAGATGTCGGGTATCGAACTTGAACGCGAGGTCGAAAACTGGCTGTCGGACAATCCCCTGCTCGAACGCAAAGACACGGATGAATTTTCCGATGCCGAATTCAGCCATTACACCGCGCCTGCCCGTCAAATCGGCGGAGACGAAGGCGAAGATATGCTGTCCAACATCGCCGGTGAGCAGGATTTCAAGCAATACCTGCACGCGCAAGTATGCGAACACCCGCTTTCCGACCAAGAAGCCGCCTGTGTCCACATCCTTATCGATTTCCTTGACGAGCAGGGTTATCTGACCGACAGCATCGAAGACATCCTCGACCATACGCCC…	MTLLGIKLKQTQQLNQRLQQSLRVLQMSGIELEREVENWLSDNPLLERKDTDEFSDAEFSHYTAPARQIGGDEGEDMLSNIAGEQDFKQYLHAQVCEHPLSDQEAACVHILIDFLDEQGYLTDSIEDILDHTPLEWMLDEAMLQHALTALKKFDPAGVAAADLNESLILQIERLGECAAKPAALHIVRNALDSIDGNRSQTLARIKKHLPQTDSGTLEAALDLIASLNPFPAAGFASSTPTPYSDEALANLLAFRGMEVSRRTIAKYRESLEIPAAHKRKTAE*
24	S4355	Denmark	1974	A	ST-5 complex/subgroup III	class II	8	ATGACCTTACTCGGAATAAAGCTCAAACAGACCCAGCAGCTCAACCAGCGGCTGCAACAATCTTTGCGCGTATTGCAGATGTCGGGTATCGAACTTGAACGCGAGGTCGAAAACTGGCTGTCGGACAACCCCCTGCTCGAACGCAAAGACACGGATGAATTTTCCGATGCCGAGTTCAGCCATTACACTGCGCCTGCCCGTCAAATCGGCGGAGACGAAGGCGAAGATATGCTGTCCAACATCGCCGGCGAGCAGGATTTCAAGCAATACCTGCACGCGCAAGTATGCGAACACCCGCTTTCCGACCAAGAATCCGCCTGTGTCCACATCCTCATCGATTTCCTTGACGAGCAAGGTTATCTGACCGACAGCATCGAAGACATCCTCGACCATACGCCC…	MTLLGIKLKQTQQLNQRLQQSLRVLQMSGIELEREVENWLSDNPLLERKDTDEFSDAEFSHYTAPARQIGGDEGEDMLSNIAGEQDFKQYLHAQVCEHPLSDQESACVHILIDFLDEQGYLTDSIEDILDHTPLEWMLDEAMLKQALTALKKFDPAGVAAADLNESLILQIERSGECAAKPSALHIVRNALDSIDGNRSQTLARIKKRLPQTDSGTLEAALDLIASLNPFPAVGFASSTPTPYSDEALANLLAFRGMEVSRRTIAKYRESFEIPAAHKRKTAE*
34	20	Niger	1963	A	ST-1 complex/subgroup I/II	class II	9	ATGACCTTACTCGGAATAAAGCTCAAACAGACCCAGCGGCTGCAACAATCTTTGCGCGTATTGCAGATGTCGGGTATCGAACTTGAACGCGAGGTCGAAAACTGGCTGTCGGACAATCCCCTGCTCGAACGCAAAGACACGGATGAATTTTCCGATGCTAGGTTTTCCCATTACACCGCGCCTGCCCGTCAAATCGGCGGAGACGAAGGCGAAGATATGCTGTCCAACATCGCCGGTGAGCAGGATTTCAAGCAATACCTGCACGCGCAAGTATGCGAACACCCGCTTTCCGACCAAGAAGCCGCCTGTGTCCACATCCTTATCGATTTCCTTGACGAGCAGGGTTATCTGACCGACAGCATCGAAGACATCCTCGACCATACGCCCTTAGAGTGGATG…	MTLLGIKLKQTQRLQQSLRVLQMSGIELEREVENWLSDNPLLERKDTDEFSDARFSHYTAPARQIGGDEGEDMLSNIAGEQDFKQYLHAQVCEHPLSDQEAACVHILIDFLDEQGYLTDSIEDILDHTPLEWMLDEAMLQHALTALKKFDPAGVAAADLNESLILQIERLGECAAKPAALHIVRNALDSIDGNRSQTLARIKKHLPQTDSGTLEAALDLIASLNPFPAAGFASSTPTPYSDEALANLLAFRGMEVSRRTIAKYRESLEIPAAHKRKTAE*
35	26	Niger	1963	A	ST-4 complex/subgroup IV	class I	8	ATGACCTTACTCGGAATAAAGCTCAAACAGACCCAGCAGCTCAACCAGCGGCTGCAACAATCTTTGCGCGTATTGCAGATGTCGGGTATCGAACTTGAACGCGAGGTCGAAAACTGGCTGTCGGACAACCCCCTGCTCGAACGCAAAGACACGGATGAATTTTCCGATGCCGAGTTCAGCCATTACACTGCGCCTGCCCGTCAAATCGGCGGAGACGAAGGCGAAGATATGCTGTCCAACATCGCCGGCGAGCAGGATTTCAAGCAATACCTGCACGCGCAAGTATGCGAACACCCGCTTTCCGACCAAGAATCCGCCTGTGTCCACATCCTCATCGATTTCCTTGACGAGCAAGGTTATCTGACCGACAGCATCGAAGACATCCTCGACCATACGCCC…	MTLLGIKLKQTQQLNQRLQQSLRVLQMSGIELEREVENWLSDNPLLERKDTDEFSDAEFSHYTAPARQIGGDEGEDMLSNIAGEQDFKQYLHAQVCEHPLSDQESACVHILIDFLDEQGYLTDSIEDILDHTPLEWMLDEAMLKQALTALKKFDPAGVAAADLNESLILQIERSGECAAKPSALHIVRNALDSIDGNRSQTLARIKKRLPQTDSGTLEAALDLIASLNPFPAVGFASSTPTPYSDEALANLLAFRGMEVSRRTIAKYRESFEIPAAHKRKTAE*
61	393	Greece	1968	A	ST-1 complex/subgroup I/II	class II	5	ATGACCTTACTCGGAATAAAGCTCAAACAGACCCAGCAGCTCAACCAGCGGCTGCAACAATCTTTGCGCGTATTGCAGATGTCGGGTATCGAACTTGAACGCGAGGTCGAAAACTGGCTGTCGGACAATCCCCTGCTCGAACGCAAAGACACGGATGAATTTTCCGATGCCGAATTCAGCCATTACACCGCGCCTGCCCGTCAAATCGGCGGAGACGAAGGCGAAGATATGCTGTCCAACATCGCCGGTGAGCAGGATTTCAAGCAATACCTGCACGCGCAAGTATGCGAACACCCGCTTTCCGACCAAGAAGCCGCCTGTGTCCACATCCTTATCGATTTCCTTGACGAGCAGGGTTATCTGACCGACAGCATCGAAGACATCCTCGACCATACGCCC…	MTLLGIKLKQTQQLNQRLQQSLRVLQMSGIELEREVENWLSDNPLLERKDTDEFSDAEFSHYTAPARQIGGDEGEDMLSNIAGEQDFKQYLHAQVCEHPLSDQEAACVHILIDFLDEQGYLTDSIEDILDHTPLEWMLDEAMLQHALTALKKFDPAGVAAADLNESLILQIERLGECAAKPAALHIVRNALDSIDGNRSQTLARIKKHLPQTDSGTLEAALDLIASLNPFPAAGFASSTPTPYSDEALANLLAFRGMEVSRRTIAKYRESLEIPAAHKRKTAE*
64	254	Djibouti	1966	A	ST-1 complex/subgroup I/II	class II	9	ATGACCTTACTCGGAATAAAGCTCAAACAGACCCAGCGGCTGCAACAATCTTTGCGCGTATTGCAGATGTCGGGTATCGAACTTGAACGCGAGGTCGAAAACTGGCTGTCGGACAATCCCCTGCTCGAACGCAAAGACACGGATGAATTTTCCGATGCTAGGTTTTCCCATTACACCGCGCCTGCCCGTCAAATCGGCGGAGACGAAGGCGAAGATATGCTGTCCAACATCGCCGGTGAGCAGGATTTCAAGCAATACCTGCACGCGCAAGTATGCGAACACCCGCTTTCCGACCAAGAAGCCGCCTGTGTCCACATCCTTATCGATTTCCTTGACGAGCAGGGTTATCTGACCGACAGCATCGAAGACATCCTCGACCATACGCCCTTAGAGTGGATG…	MTLLGIKLKQTQRLQQSLRVLQMSGIELEREVENWLSDNPLLERKDTDEFSDARFSHYTAPARQIGGDEGEDMLSNIAGEQDFKQYLHAQVCEHPLSDQEAACVHILIDFLDEQGYLTDSIEDILDHTPLEWMLDEAMLQHALTALKKFDPAGVAAADLNESLILQIERLGECAAKPAALHIVRNALDSIDGNRSQTLARIKKHLPQTDSGTLEAALDLIASLNPFPAAGFASSTPTPYSDEALANLLAFRGMEVSRRTIAKYRESLEIPAAHKRKTAE*
67	S5611	Australia	1977	A	ST-1 complex/subgroup I/II	class II	5	ATGACCTTACTCGGAATAAAGCTCAAACAGACCCAGCAGCTCAACCAGCGGCTGCAACAATCTTTGCGCGTATTGCAGATGTCGGGTATCGAACTTGAACGCGAGGTCGAAAACTGGCTGTCGGACAATCCCCTGCTCGAACGCAAAGACACGGATGAATTTTCCGATGCCGAATTCAGCCATTACACCGCGCCTGCCCGTCAAATCGGCGGAGACGAAGGCGAAGATATGCTGTCCAACATCGCCGGTGAGCAGGATTTCAAGCAATACCTGCACGCGCAAGTATGCGAACACCCGCTTTCCGACCAAGAAGCCGCCTGTGTCCACATCCTTATCGATTTCCTTGACGAGCAGGGTTATCTGACCGACAGCATCGAAGACATCCTCGACCATACGCCC…	MTLLGIKLKQTQQLNQRLQQSLRVLQMSGIELEREVENWLSDNPLLERKDTDEFSDAEFSHYTAPARQIGGDEGEDMLSNIAGEQDFKQYLHAQVCEHPLSDQEAACVHILIDFLDEQGYLTDSIEDILDHTPLEWMLDEAMLQHALTALKKFDPAGVAAADLNESLILQIERLGECAAKPAALHIVRNALDSIDGNRSQTLARIKKHLPQTDSGTLEAALDLIASLNPFPAAGFASSTPTPYSDEALANLLAFRGMEVSRRTIAKYRESLEIPAAHKRKTAE*
82	11-004	China	1984	A	ST-5 complex/subgroup III	class II	8	ATGACCTTACTCGGAATAAAGCTCAAACAGACCCAGCAGCTCAACCAGCGGCTGCAACAATCTTTGCGCGTATTGCAGATGTCGGGTATCGAACTTGAACGCGAGGTCGAAAACTGGCTGTCGGACAACCCCCTGCTCGAACGCAAAGACACGGATGAATTTTCCGATGCCGAGTTCAGCCATTACACTGCGCCTGCCCGTCAAATCGGCGGAGACGAAGGCGAAGATATGCTGTCCAACATCGCCGGCGAGCAGGATTTCAAGCAATACCTGCACGCGCAAGTATGCGAACACCCGCTTTCCGACCAAGAATCCGCCTGTGTCCACATCCTCATCGATTTCCTTGACGAGCAAGGTTATCTGACCGACAGCATCGAAGACATCCTCGACCATACGCCC…	MTLLGIKLKQTQQLNQRLQQSLRVLQMSGIELEREVENWLSDNPLLERKDTDEFSDAEFSHYTAPARQIGGDEGEDMLSNIAGEQDFKQYLHAQVCEHPLSDQESACVHILIDFLDEQGYLTDSIEDILDHTPLEWMLDEAMLKQALTALKKFDPAGVAAADLNESLILQIERSGECAAKPSALHIVRNALDSIDGNRSQTLARIKKRLPQTDSGTLEAALDLIASLNPFPAVGFASSTPTPYSDEALANLLAFRGMEVSRRTIAKYRESFEIPAAHKRKTAE*
84	IAL2229	Brazil	1976	A	ST-5 complex/subgroup III	class II	8	ATGACCTTACTCGGAATAAAGCTCAAACAGACCCAGCAGCTCAACCAGCGGCTGCAACAATCTTTGCGCGTATTGCAGATGTCGGGTATCGAACTTGAACGCGAGGTCGAAAACTGGCTGTCGGACAACCCCCTGCTCGAACGCAAAGACACGGATGAATTTTCCGATGCCGAGTTCAGCCATTACACTGCGCCTGCCCGTCAAATCGGCGGAGACGAAGGCGAAGATATGCTGTCCAACATCGCCGGCGAGCAGGATTTCAAGCAATACCTGCACGCGCAAGTATGCGAACACCCGCTTTCCGACCAAGAATCCGCCTGTGTCCACATCCTCATCGATTTCCTTGACGAGCAAGGTTATCTGACCGACAGCATCGAAGACATCCTCGACCATACGCCC…	MTLLGIKLKQTQQLNQRLQQSLRVLQMSGIELEREVENWLSDNPLLERKDTDEFSDAEFSHYTAPARQIGGDEGEDMLSNIAGEQDFKQYLHAQVCEHPLSDQESACVHILIDFLDEQGYLTDSIEDILDHTPLEWMLDEAMLKQALTALKKFDPAGVAAADLNESLILQIERSGECAAKPSALHIVRNALDSIDGNRSQTLARIKKRLPQTDSGTLEAALDLIASLNPFPAVGFASSTPTPYSDEALANLLAFRGMEVSRRTIAKYRESFEIPAAHKRKTAE*
120	F4698	Saudi Arabia	1987	A	ST-5 complex/subgroup III	class II	8	ATGACCTTACTCGGAATAAAGCTCAAACAGACCCAGCAGCTCAACCAGCGGCTGCAACAATCTTTGCGCGTATTGCAGATGTCGGGTATCGAACTTGAACGCGAGGTCGAAAACTGGCTGTCGGACAACCCCCTGCTCGAACGCAAAGACACGGATGAATTTTCCGATGCCGAGTTCAGCCATTACACTGCGCCTGCCCGTCAAATCGGCGGAGACGAAGGCGAAGATATGCTGTCCAACATCGCCGGCGAGCAGGATTTCAAGCAATACCTGCACGCGCAAGTATGCGAACACCCGCTTTCCGACCAAGAATCCGCCTGTGTCCACATCCTCATCGATTTCCTTGACGAGCAAGGTTATCTGACCGACAGCATCGAAGACATCCTCGACCATACGCCC…	MTLLGIKLKQTQQLNQRLQQSLRVLQMSGIELEREVENWLSDNPLLERKDTDEFSDAEFSHYTAPARQIGGDEGEDMLSNIAGEQDFKQYLHAQVCEHPLSDQESACVHILIDFLDEQGYLTDSIEDILDHTPLEWMLDEAMLKQALTALKKFDPAGVAAADLNESLILQIERSGECAAKPSALHIVRNALDSIDGNRSQTLARIKKRLPQTDSGTLEAALDLIASLNPFPAVGFASSTPTPYSDEALANLLAFRGMEVSRRTIAKYRESFEIPAAHKRKTAE*
128	F6124	Chad	1988	A	ST-5 complex/subgroup III	class II	8	ATGACCTTACTCGGAATAAAGCTCAAACAGACCCAGCAGCTCAACCAGCGGCTGCAACAATCTTTGCGCGTATTGCAGATGTCGGGTATCGAACTTGAACGCGAGGTCGAAAACTGGCTGTCGGACAACCCCCTGCTCGAACGCAAAGACACGGATGAATTTTCCGATGCCGAGTTCAGCCATTACACTGCGCCTGCCCGTCAAATCGGCGGAGACGAAGGCGAAGATATGCTGTCCAACATCGCCGGCGAGCAGGATTTCAAGCAATACCTGCACGCGCAAGTATGCGAACACCCGCTTTCCGACCAAGAATCCGCCTGTGTCCACATCCTCATCGATTTCCTTGACGAGCAAGGTTATCTGACCGACAGCATCGAAGACATCCTCGACCATACGCCC…	MTLLGIKLKQTQQLNQRLQQSLRVLQMSGIELEREVENWLSDNPLLERKDTDEFSDAEFSHYTAPARQIGGDEGEDMLSNIAGEQDFKQYLHAQVCEHPLSDQESACVHILIDFLDEQGYLTDSIEDILDHTPLEWMLDEAMLKQALTALKKFDPAGVAAADLNESLILQIERSGECAAKPSALHIVRNALDSIDGNRSQTLARIKKRLPQTDSGTLEAALDLIASLNPFPAVGFASSTPTPYSDEALANLLAFRGMEVSRRTIAKYRESFEIPAAHKRKTAE*
210	H1964	UK	1987	A	ST-5 complex/subgroup III	class II	8	ATGACCTTACTCGGAATAAAGCTCAAACAGACCCAGCAGCTCAACCAGCGGCTGCAACAATCTTTGCGCGTATTGCAGATGTCGGGTATCGAACTTGAACGCGAGGTCGAAAACTGGCTGTCGGACAACCCCCTGCTCGAACGCAAAGACACGGATGAATTTTCCGATGCCGAGTTCAGCCATTACACTGCGCCTGCCCGTCAAATCGGCGGAGACGAAGGCGAAGATATGCTGTCCAACATCGCCGGCGAGCAGGATTTCAAGCAATACCTGCACGCGCAAGTATGCGAACACCCGCTTTCCGACCAAGAATCCGCCTGTGTCCACATCCTCATCGATTTCCTTGACGAGCAAGGTTATCTGACCGACAGCATCGAAGACATCCTCGACCATACGCCC…	MTLLGIKLKQTQQLNQRLQQSLRVLQMSGIELEREVENWLSDNPLLERKDTDEFSDAEFSHYTAPARQIGGDEGEDMLSNIAGEQDFKQYLHAQVCEHPLSDQESACVHILIDFLDEQGYLTDSIEDILDHTPLEWMLDEAMLKQALTALKKFDPAGVAAADLNESLILQIERSGECAAKPSALHIVRNALDSIDGNRSQTLARIKKRLPQTDSGTLEAALDLIASLNPFPAVGFASSTPTPYSDEALANLLAFRGMEVSRRTIAKYRESFEIPAAHKRKTAE*
237	H44/76	Norway	1976	B	ST-32 complex/ET-5 complex	class I	11	ATGACCTTACTCGGAATAAAGCTCAAACAGACCCAGCAGCTCAACCAGCGGCTGCAACAATCTTTGCGCGTATTGCAGATGTCGGGTATCGAACTTGAACGCGAGGTCGAAAACTGGCTGTCGGACAACCCCCTGCTCGAACGCAAAGACACGGATGAATTTTCCGATGCCGAGTTCAGCCATTACACTGCGCCTGCCCGTCAAATCGGCGGAGACGAAGGCGAAGATATGCTGTCCAACATCGCCGGCGAGCAGGATTTCAAGCAATACCTGCACGCGCAAGTATGCGAACACCCGCTTTCCGACCAAGAAGCCGCCTGTGTCCACATCCTTATCGATTTCCTTGACGAGCAGGGTTATCTGACCGACAGCATCGAAGACATCCTCGACCATACGCCC…	MTLLGIKLKQTQQLNQRLQQSLRVLQMSGIELEREVENWLSDNPLLERKDTDEFSDAEFSHYTAPARQIGGDEGEDMLSNIAGEQDFKQYLHAQVCEHPLSDQEAACVHILIDFLDEQGYLTDSIEDILDHTPLEWMLDEAMLQHALTALKKFDPAGVAAADLNESLILQIERLGECAAKPAALHIVRNALDSIDGNRSQTLARIKKHLPQTDSGTLEAALDLIASLNPFPAAGFASSTPTPYSDEALANLLAFRGMEVSRRTIAKYRESFEIPAAHKRKTAE*
239	154	China	1966	A	ST-5 complex/subgroup III	class II	8	ATGACCTTACTCGGAATAAAGCTCAAACAGACCCAGCAGCTCAACCAGCGGCTGCAACAATCTTTGCGCGTATTGCAGATGTCGGGTATCGAACTTGAACGCGAGGTCGAAAACTGGCTGTCGGACAACCCCCTGCTCGAACGCAAAGACACGGATGAATTTTCCGATGCCGAGTTCAGCCATTACACTGCGCCTGCCCGTCAAATCGGCGGAGACGAAGGCGAAGATATGCTGTCCAACATCGCCGGCGAGCAGGATTTCAAGCAATACCTGCACGCGCAAGTATGCGAACACCCGCTTTCCGACCAAGAATCCGCCTGTGTCCACATCCTCATCGATTTCCTTGACGAGCAAGGTTATCTGACCGACAGCATCGAAGACATCCTCGACCATACGCCC…	MTLLGIKLKQTQQLNQRLQQSLRVLQMSGIELEREVENWLSDNPLLERKDTDEFSDAEFSHYTAPARQIGGDEGEDMLSNIAGEQDFKQYLHAQVCEHPLSDQESACVHILIDFLDEQGYLTDSIEDILDHTPLEWMLDEAMLKQALTALKKFDPAGVAAADLNESLILQIERSGECAAKPSALHIVRNALDSIDGNRSQTLARIKKRLPQTDSGTLEAALDLIASLNPFPAVGFASSTPTPYSDEALANLLAFRGMEVSRRTIAKYRESFEIPAAHKRKTAE*
299	80049	China	1963	A	ST-5 complex/subgroup III	class II	8	ATGACCTTACTCGGAATAAAGCTCAAACAGACCCAGCAGCTCAACCAGCGGCTGCAACAATCTTTGCGCGTATTGCAGATGTCGGGTATCGAACTTGAACGCGAGGTCGAAAACTGGCTGTCGGACAACCCCCTGCTCGAACGCAAAGACACGGATGAATTTTCCGATGCCGAGTTCAGCCATTACACTGCGCCTGCCCGTCAAATCGGCGGAGACGAAGGCGAAGATATGCTGTCCAACATCGCCGGCGAGCAGGATTTCAAGCAATACCTGCACGCGCAAGTATGCGAACACCCGCTTTCCGACCAAGAATCCGCCTGTGTCCACATCCTCATCGATTTCCTTGACGAGCAAGGTTATCTGACCGACAGCATCGAAGACATCCTCGACCATACGCCC…	MTLLGIKLKQTQQLNQRLQQSLRVLQMSGIELEREVENWLSDNPLLERKDTDEFSDAEFSHYTAPARQIGGDEGEDMLSNIAGEQDFKQYLHAQVCEHPLSDQESACVHILIDFLDEQGYLTDSIEDILDHTPLEWMLDEAMLKQALTALKKFDPAGVAAADLNESLILQIERSGECAAKPSALHIVRNALDSIDGNRSQTLARIKKRLPQTDSGTLEAALDLIASLNPFPAVGFASSTPTPYSDEALANLLAFRGMEVSRRTIAKYRESFEIPAAHKRKTAE*
314	D1	Mali	1989	C	ST-11 complex/ET-37 complex	class II	1	ATGACCTTACTCGGATATAAGCTCAAACAGACCCAGCAGCTCAACCAGCGGCTGCAACAATCTTTGCGCGTATTGCAGATGTCAGGTATCGAACTGGAACGCGAGGTCGAGGACTGGCTGTCGGACAACCCCCTGCTCGAACGCAAAGACACGGATGAATTTTCCGATGCCGAGTTCAGCCATTACACTGCGCCTGCCCGTCAAATCGGCGGAGACGAAGGCGAAGATATGCTGTCCAACATCGCCGGCGAACAGGATTTCAAGCAATACCTGCACGCGCAAGTGTGCGAACACCCCCTTTCCGACCAAGAAGCCGCCTGCGTCCACATCCTTATCGATTTCCTTGACGAGCAGGGCTACCTGACCGACAGCATCGAAGACATCCTCGACCATACGCCC…	MTLLGYKLKQTQQLNQRLQQSLRVLQMSGIELEREVEDWLSDNPLLERKDTDEFSDAEFSHYTAPARQIGGDEGEDMLSNIAGEQDFKQYLHAQVCEHPLSDQEAACVHILIDFLDEQGYLTDSIEDILDHTPLEWMLDEAMLKQALTALKKFDPAGVAAADLNESLILQIERLGECAAKPSALHIVRNALDSIDGNRSQTLARIKKHLPQTDSGTLEAALDLIASLNPFPAAGFASSTPTPYSDEALANLLAFRGMEVSRRTIAKYRESLEIPAAHKRKTAE*
343	500	Italy	1984	C	ST-11 complex/ET-37 complex	class II	1	ATGACCTTACTCGGATATAAGCTCAAACAGACCCAGCAGCTCAACCAGCGGCTGCAACAATCTTTGCGCGTATTGCAGATGTCAGGTATCGAACTGGAACGCGAGGTCGAGGACTGGCTGTCGGACAACCCCCTGCTCGAACGCAAAGACACGGATGAATTTTCCGATGCCGAGTTCAGCCATTACACTGCGCCTGCCCGTCAAATCGGCGGAGACGAAGGCGAAGATATGCTGTCCAACATCGCCGGCGAACAGGATTTCAAGCAATACCTGCACGCGCAAGTGTGCGAACACCCCCTTTCCGACCAAGAAGCCGCCTGCGTCCACATCCTTATCGATTTCCTTGACGAGCAGGGCTACCTGACCGACAGCATCGAAGACATCCTCGACCATACGCCC…	MTLLGYKLKQTQQLNQRLQQSLRVLQMSGIELEREVEDWLSDNPLLERKDTDEFSDAEFSHYTAPARQIGGDEGEDMLSNIAGEQDFKQYLHAQVCEHPLSDQEAACVHILIDFLDEQGYLTDSIEDILDHTPLEWMLDEAMLKQALTALKKFDPAGVAAADLNESLILQIERLGECAAKPSALHIVRNALDSIDGNRSQTLARIKKHLPQTDSGTLEAALDLIASLNPFPAAGFASSTPTPYSDEALANLLAFRGMEVSRRTIAKYRESLEIPAAHKRKTAE*
344	F1576	Ghana	1984	C	ST-11 complex/ET-37 complex	class II	1	ATGACCTTACTCGGATATAAGCTCAAACAGACCCAGCAGCTCAACCAGCGGCTGCAACAATCTTTGCGCGTATTGCAGATGTCAGGTATCGAACTGGAACGCGAGGTCGAGGACTGGCTGTCGGACAACCCCCTGCTCGAACGCAAAGACACGGATGAATTTTCCGATGCCGAGTTCAGCCATTACACTGCGCCTGCCCGTCAAATCGGCGGAGACGAAGGCGAAGATATGCTGTCCAACATCGCCGGCGAACAGGATTTCAAGCAATACCTGCACGCGCAAGTGTGCGAACACCCCCTTTCCGACCAAGAAGCCGCCTGCGTCCACATCCTTATCGATTTCCTTGACGAGCAGGGCTACCTGACCGACAGCATCGAAGACATCCTCGACCATACGCCC…	MTLLGYKLKQTQQLNQRLQQSLRVLQMSGIELEREVEDWLSDNPLLERKDTDEFSDAEFSHYTAPARQIGGDEGEDMLSNIAGEQDFKQYLHAQVCEHPLSDQEAACVHILIDFLDEQGYLTDSIEDILDHTPLEWMLDEAMLKQALTALKKFDPAGVAAADLNESLILQIERLGECAAKPSALHIVRNALDSIDGNRSQTLARIKKHLPQTDSGTLEAALDLIASLNPFPAAGFASSTPTPYSDEALANLLAFRGMEVSRRTIAKYRESLEIPAAHKRKTAE*
349	38VI	USA	1964	B	ST-11 complex/ET-37 complex	class II	2	ATGACCTTACTCGGAATAAAGCTCAAACAGACCCAGCAGCTCAACCAGCGGCTGCAACAATCTTTGCGCGTATTGCAGATGTCGGGTATCGAACTTGAACGCGAGGTCGAAAACTGGCTGTCGGACAACCCCCTGCTCGAACGCAAAGACACGGATGAATTTTCCGATGCTAGGTTTTCCCATTACACCGCGCCTGCCCGTCAAATCGGCGGAGACGAAGGCGAAGATATGCTGTCCAACATCGCCGGTGAGCAGGATTTCAAGCAATACCTGCACGCGCAAGTATGCGAACACCCGCTTTCCGACCAAGAAGCCGCCTGTGTCCACATCCTTATCGATTTCCTTGACGAGCAGGGTTATCTGACCGACAGCATCGAAGACATCCTCGACCATACGCCC…	MTLLGIKLKQTQQLNQRLQQSLRVLQMSGIELEREVENWLSDNPLLERKDTDEFSDARFSHYTAPARQIGGDEGEDMLSNIAGEQDFKQYLHAQVCEHPLSDQEAACVHILIDFLDEQGYLTDSIEDILDHTPLEWMLDEAMLQHALTALKKFDPAGVAAADLNESLILQIERSGECAAKPAALHIVRNALDSIDGNRSQTLARIKKHLPQTDSGTLEAALDLIASLNPFPAAGFASSTPTPYSDEALANLLAFRGMEVSRRTIAKYRESLEIPAAHKRKTAE*
369	M597	Israel	1988	C	ST-11 complex/ET-37 complex	class II	1	ATGACCTTACTCGGATATAAGCTCAAACAGACCCAGCAGCTCAACCAGCGGCTGCAACAATCTTTGCGCGTATTGCAGATGTCAGGTATCGAACTGGAACGCGAGGTCGAGGACTGGCTGTCGGACAACCCCCTGCTCGAACGCAAAGACACGGATGAATTTTCCGATGCCGAGTTCAGCCATTACACTGCGCCTGCCCGTCAAATCGGCGGAGACGAAGGCGAAGATATGCTGTCCAACATCGCCGGCGAACAGGATTTCAAGCAATACCTGCACGCGCAAGTGTGCGAACACCCCCTTTCCGACCAAGAAGCCGCCTGCGTCCACATCCTTATCGATTTCCTTGACGAGCAGGGCTACCTGACCGACAGCATCGAAGACATCCTCGACCATACGCCC…	MTLLGYKLKQTQQLNQRLQQSLRVLQMSGIELEREVEDWLSDNPLLERKDTDEFSDAEFSHYTAPARQIGGDEGEDMLSNIAGEQDFKQYLHAQVCEHPLSDQEAACVHILIDFLDEQGYLTDSIEDILDHTPLEWMLDEAMLKQALTALKKFDPAGVAAADLNESLILQIERLGECAAKPSALHIVRNALDSIDGNRSQTLARIKKHLPQTDSGTLEAALDLIASLNPFPAAGFASSTPTPYSDEALANLLAFRGMEVSRRTIAKYRESLEIPAAHKRKTAE*
391	90/18311	UK	1990	C	ST-11 complex/ET-37 complex	class II	1	ATGACCTTACTCGGATATAAGCTCAAACAGACCCAGCAGCTCAACCAGCGGCTGCAACAATCTTTGCGCGTATTGCAGATGTCAGGTATCGAACTGGAACGCGAGGTCGAGGACTGGCTGTCGGACAACCCCCTGCTCGAACGCAAAGACACGGATGAATTTTCCGATGCCGAGTTCAGCCATTACACTGCGCCTGCCCGTCAAATCGGCGGAGACGAAGGCGAAGATATGCTGTCCAACATCGCCGGCGAACAGGATTTCAAGCAATACCTGCACGCGCAAGTGTGCGAACACCCCCTTTCCGACCAAGAAGCCGCCTGCGTCCACATCCTTATCGATTTCCTTGACGAGCAGGGCTACCTGACCGACAGCATCGAAGACATCCTCGACCATACGCCC…	MTLLGYKLKQTQQLNQRLQQSLRVLQMSGIELEREVEDWLSDNPLLERKDTDEFSDAEFSHYTAPARQIGGDEGEDMLSNIAGEQDFKQYLHAQVCEHPLSDQEAACVHILIDFLDEQGYLTDSIEDILDHTPLEWMLDEAMLKQALTALKKFDPAGVAAADLNESLILQIERLGECAAKPSALHIVRNALDSIDGNRSQTLARIKKHLPQTDSGTLEAALDLIASLNPFPAAGFASSTPTPYSDEALANLLAFRGMEVSRRTIAKYRESLEIPAAHKRKTAE*
398	BZ 10	The Netherlands	1967	B	ST-8 complex/Cluster A4	class II	10	ATGACCTTACTCGGAATAAAGCTCAAACAGACCCAGCAGCTCAACCAGCGGCTGCAACAATCTTTGCGCGTATTGCAGATGTCGGGTATCGAACTTGAACGCGAGGTCGAAAACTGGCTGTCGGACAATCCCCTGCTCGAACGCAAAGACACGGATGAATTTTCCGATGCCGAATTCAGCCATTACACCGCGCCCGCGCGTCAAATCGGCGGAGACGAAGGCGAAGATATGCTGTCCAACATCGCCGGCGAAGAAGATTTCAAGCAATACCTGCACGCGCAAGTGTGCGAACACCCGCTTTCCGACCAAGAATCCGCCTGTGTCCACATCCTTATCGATTTCCTTGACGAGCAGGGTTATCTGACCGACAGCATCGAAGACATCCTCGACCATACGCCC…	MTLLGIKLKQTQQLNQRLQQSLRVLQMSGIELEREVENWLSDNPLLERKDTDEFSDAEFSHYTAPARQIGGDEGEDMLSNIAGEEDFKQYLHAQVCEHPLSDQESACVHILIDFLDEQGYLTDSIEDILDHTPLEWMLDEAMLKQALTALQKFDPAGVAAADLNESLILQIERSGECAAKPAALHIVRNALDSIDGNRSQTLARIKKRLPQTDSGTLEAALDLIASLNPFPAAGFASSTPTPYSDEALANLLAFRGMEVSRRTIAKYRESFEIPAAHKRKTAE*
401	BZ 133	The Netherlands	1977	B	ST-1 complex/subgroup I/II	class II	5	ATGACCTTACTCGGAATAAAGCTCAAACAGACCCAGCAGCTCAACCAGCGGCTGCAACAATCTTTGCGCGTATTGCAGATGTCGGGTATCGAACTTGAACGCGAGGTCGAAAACTGGCTGTCGGACAATCCCCTGCTCGAACGCAAAGACACGGATGAATTTTCCGATGCCGAATTCAGCCATTACACCGCGCCTGCCCGTCAAATCGGCGGAGACGAAGGCGAAGATATGCTGTCCAACATCGCCGGTGAGCAGGATTTCAAGCAATACCTGCACGCGCAAGTATGCGAACACCCGCTTTCCGACCAAGAAGCCGCCTGTGTCCACATCCTTATCGATTTCCTTGACGAGCAGGGTTATCTGACCGACAGCATCGAAGACATCCTCGACCATACGCCC…	MTLLGIKLKQTQQLNQRLQQSLRVLQMSGIELEREVENWLSDNPLLERKDTDEFSDAEFSHYTAPARQIGGDEGEDMLSNIAGEQDFKQYLHAQVCEHPLSDQEAACVHILIDFLDEQGYLTDSIEDILDHTPLEWMLDEAMLQHALTALKKFDPAGVAAADLNESLILQIERLGECAAKPAALHIVRNALDSIDGNRSQTLARIKKHLPQTDSGTLEAALDLIASLNPFPAAGFASSTPTPYSDEALANLLAFRGMEVSRRTIAKYRESLEIPAAHKRKTAE*
407	BZ 163	The Netherlands	1979	B	ST-8 complex/Cluster A4	class II	4	ATGACCTTACTCGGAATAAAGCTCAAACAGACCCAGCAGCTCAACCAGCGGCTGCAACAATCTTTGCGCGTATTGCAGATGTCGGGTATCGAACTTGAACGCGAGGTCGAAAACTGGCTGTCGGACAACCCCCTGCTCGAACGCAAAGACACGGATGAATTTTCCGATGCCGAGTTCAGCCATTACACTGCGCCTGCCCGTCAAATCGGCGGAGACGAAGGCGAAGATATGCTGTCCAACATCGCCGGCGAGCAGGATTTCAAGCAATACCTGCACGCGCAAGTATGCGAACACCCGCTTTCCGACCAAGAATCCGCCTGTGTCCACATCCTCATCGATTTCCTTGACGAGCAAGGTTATCTGACCGACAGCATCGAAGACATCCTCGACCATACGCCC…	MTLLGIKLKQTQQLNQRLQQSLRVLQMSGIELEREVENWLSDNPLLERKDTDEFSDAEFSHYTAPARQIGGDEGEDMLSNIAGEQDFKQYLHAQVCEHPLSDQESACVHILIDFLDEQGYLTDSIEDILDHTPLEWMLDEAMLKQALTALKKFDPAGVAAADLNESLILQIERSGECAAKPSALHIVRNALDSIDGNRSQTLARIKKRLPQTDSGTLEAALDLIASLNPFPAAGFASSTPTPYSDEALANLLAFRGMEVSRRTIAKYRESFEIPAAHKRKTAE*
409	BZ 198	The Netherlands	1986	B	ST-41/44 complex/Lineage 3	class I	12	ATGACCTTACTCGGAATAAAGCTCAAACAGACCCAGCAGCTCAACCAGCGGCTGCAACAATCTTTGCGCGTATTGCAGATGTCGGGTATCGAACTTGAACGCGAGGTCGAAAACTGGCTGTCGGACAACCCCCTGCTCGAACGCAAAGACACGGATGAATTTTCCGATGCCGAGTTCAGCCATTACACTGCGCCTGCCCGTCAAATCGGCGGAGACGAAGGCGAAGATATGCTGTCCAACATCGCCGGCGAGCAGGATTTCAAGCAATACCTGCACGCGCAAGTATGCGAACACCCGCTTTCCGACCAAGAATCCGCCTGTGTCCACATCCTCATCGATTTCCTTGACGAGCAAGGTTATCTGACCGACAGCATCGAAGACATCCTCGACCATACGCCC…	MTLLGIKLKQTQQLNQRLQQSLRVLQMSGIELEREVENWLSDNPLLERKDTDEFSDAEFSHYTAPARQIGGDEGEDMLSNIAGEQDFKQYLHAQVCEHPLSDQESACVHILIDFLDEQGYLTDSIEDILDHTPLEWMLDEAMLKQALTALKKFDPAGVAAADLNESLILQIERSGECAAKPSALHIVRNALDSIDGNRSQTLARIKKRLPQTDSGTLEAALDLIASLNPFPAAGFASSTPTPYSDEALANLLAFRGMEVSRRTIAKYRESFEIPAAHKRKTAE*
410	BZ 232	The Netherlands	1964	B	ST-37 complex	class I	13	ATGACCTTACTCGGAATAAAGCTCAAACAGACCCAGCAGCTCAACCAGCGGCTGCAACAATCTTTGCGCGTATTGCAGATGTCGGGTATCGAACTTGAACGCGAGGTCGAAAACTGGCTGTCGGACAATCCCCTGCTCGAACGCAAAGACACGGATGAATTTTCCGATGCTAGGTTTTCCCATTACACCGCGCCTGCCCGTCAAATCGGCGGAGACGAAGGCGAAGATATGCTGTCCAACATCGCCGGTGAGCAGGATTTCAAGCAATACCTGCACGCGCAAGTATGCGAACACCCGCTTTCCGACCAAGAAGCCGCCTGTGTCCACATCCTTATCGATTTCCTTGACGAGCAGGGTTATCTGACCGACAGCATCGAAGACATCCTCGACCATACGCCC…	MTLLGIKLKQTQQLNQRLQQSLRVLQMSGIELEREVENWLSDNPLLERKDTDEFSDARFSHYTAPARQIGGDEGEDMLSNIAGEQDFKQYLHAQVCEHPLSDQEAACVHILIDFLDEQGYLTDSIEDILDHTPLEWMLDEAMLKQALTALQKFDPAGVAAADLNESLILQIERLGECAAKPAALHIVRNALDSIDGNRSQTLARIKKHLPQTDSGTLEAALDLIASLNPFPAAGFASSTPTPYSDEALANLLAFRGMEVSRRTIAKYRESLEIPAAHKRKTAE*
417	NG 3/88	Norway	1988	B	-	class I	15	ATGACATTACTCGGAATAAAGCTCAAACAGACCCAGCAGCTCAACCAGCGGCTGCAACAATCTTTGCGCGTATTGCAGATGTCGGGTATCGAACTTGAACGCGAGATCGAAAACTGGCTGTCGGACAATCCCCTGCTCGAACGCAAAGACACGGATGAATTTTCCGATGCCGGGTTTTCCCATTACACCGCGCCCGTGCGCCAAATCGGCGGAGACGAAGGCGAAGATATGCTGTCCAACATCGCCGGCGAAGAAGATTTCAAGCAATACCTGCACGCGCAAGTGTGCGAACACCCGCTTTCCGATCAAGAATCCGCCTGTGTCCACATCCTTATCGATTTCCTTGACGAGCAGGGCTACCTGACCGACAGCATCGAAGACATCCTCGACCATACGCCC…	MTLLGIKLKQTQQLNQRLQQSLRVLQMSGIELEREIENWLSDNPLLERKDTDEFSDAGFSHYTAPVRQIGGDEGEDMLSNIAGEEDFKQYLHAQVCEHPLSDQESACVHILIDFLDEQGYLTDSIEDILDHTPLEWMLDEAMLKQALTALQKFDPAGVAAADLNESLILQIERSGECAAKPAALHIVRNALDSINGNRSQTLARIKKHLPQTDSGTLEAALDLIASLNPFPAAGFASSTPTPYSDEALANLLAFRGMEVSRRTIAKYRESFEIPAAHKRKTAE*
420	NG F26	Norway	1988	B	ST-269 complex	class I	17	ATGACATTACTCGGAATAAAGCTCAAACAGACCCAGCAGCTCAACCAGCGGCTGCAACAATCTTTGCGCGTATTGCAGATGTCGGGTATCGAACTTGAACGCGAGATCGAAAACTGGCTGTCGGACAATCCCCTGCTCGAACGCAAAGACACGGATGAATTTTCCGATGCCGGGTTTTCCCATTACACCGCGCCCGCGCGCCAAATCGGCGGAGACGAAGGCGAAGATATGCTGTCCAACATCGCCGGCGAAGAAGATTTCAAGCAATACCTGCACGCGCAAGTGTGCGAACACCCGCTTTCCGATCAAGAATCCGCCTGTGTCCACATCCTTATCGATTTCCTTGACGAGCAGGGCTACCTGACCGACAGCATCGAAGACATCCTCGACCATACGCCC…	MTLLGIKLKQTQQLNQRLQQSLRVLQMSGIELEREIENWLSDNPLLERKDTDEFSDAGFSHYTAPARQIGGDEGEDMLSNIAGEEDFKQYLHAQVCEHPLSDQESACVHILIDFLDEQGYLTDSIEDILDHTPLEWMLDEAMLKQALTALQKFDPAGVAAADLNESLILQIERSGECAAKPAALHIVRNALDSINGNRSQTLARIKKHLPQTDSGTLEAALDLIASLNPFPAAGFASSTPTPYSDEALANLLAFRGMEVSRRTIAKYRESFEIPAAHKRKTAE*
422	NG H41	Norway	1988	B	-	class I	4	ATGACCTTACTCGGAATAAAGCTCAAACAGACCCAGCAGCTCAACCAGCGGCTGCAACAATCTTTGCGCGTATTGCAGATGTCGGGTATCGAACTTGAACGCGAGGTCGAAAACTGGCTGTCGGACAACCCCCTGCTCGAACGCAAAGACACGGATGAATTTTCCGATGCCGAGTTCAGCCATTACACTGCGCCTGCCCGTCAAATCGGCGGAGACGAAGGCGAAGATATGCTGTCCAACATCGCCGGCGAGCAGGATTTCAAGCAATACCTGCACGCGCAAGTATGCGAACACCCGCTTTCCGACCAAGAATCCGCCTGTGTCCACATCCTCATCGATTTCCTTGACGAGCAAGGTTATCTGACCGACAGCATCGAAGACATCCTCGACCATACGCCC…	MTLLGIKLKQTQQLNQRLQQSLRVLQMSGIELEREVENWLSDNPLLERKDTDEFSDAEFSHYTAPARQIGGDEGEDMLSNIAGEQDFKQYLHAQVCEHPLSDQESACVHILIDFLDEQGYLTDSIEDILDHTPLEWMLDEAMLKQALTALKKFDPAGVAAADLNESLILQIERSGECAAKPSALHIVRNALDSIDGNRSQTLARIKKRLPQTDSGTLEAALDLIASLNPFPAAGFASSTPTPYSDEALANLLAFRGMEVSRRTIAKYRESFEIPAAHKRKTAE*
423	NG H38	Norway	1988	B	-	class I	4	ATGACCTTACTCGGAATAAAGCTCAAACAGACCCAGCAGCTCAACCAGCGGCTGCAACAATCTTTGCGCGTATTGCAGATGTCGGGTATCGAACTTGAACGCGAGGTCGAAAACTGGCTGTCGGACAACCCCCTGCTCGAACGCAAAGACACGGATGAATTTTCCGATGCCGAGTTCAGCCATTACACTGCGCCTGCCCGTCAAATCGGCGGAGACGAAGGCGAAGATATGCTGTCCAACATCGCCGGCGAGCAGGATTTCAAGCAATACCTGCACGCGCAAGTATGCGAACACCCGCTTTCCGACCAAGAATCCGCCTGTGTCCACATCCTCATCGATTTCCTTGACGAGCAAGGTTATCTGACCGACAGCATCGAAGACATCCTCGACCATACGCCC…	MTLLGIKLKQTQQLNQRLQQSLRVLQMSGIELEREVENWLSDNPLLERKDTDEFSDAEFSHYTAPARQIGGDEGEDMLSNIAGEQDFKQYLHAQVCEHPLSDQESACVHILIDFLDEQGYLTDSIEDILDHTPLEWMLDEAMLKQALTALKKFDPAGVAAADLNESLILQIERSGECAAKPSALHIVRNALDSIDGNRSQTLARIKKRLPQTDSGTLEAALDLIASLNPFPAAGFASSTPTPYSDEALANLLAFRGMEVSRRTIAKYRESFEIPAAHKRKTAE*
424	NG E31	Norway	1988	B	ST-364 complex	class I	33	ATGACCTTACTCGGAATAAAGCTCAAACAGACCCAGCAGCTCAACCAGCGGCTGCAACAATCTTTGCGCGTATTGCAGATGTCGGGTATCGAACTTGAACGCGAGATCGAAAACTGGCTGTCGGACAATCCCCTGCTCGAACGCAAAGACACGGATGAATTTTCCGATGCCGGGTTTTCCCATTACACCGCGCCCGCGCGTCAAATCGGCGGAGACGAAGGCGAAGATATGCTGTCCAACATCGCCGGCGAAGAAGATTTCAAGCAATACCTGCACGCGCAAGTGTGCGAACACCCGCTTTCCGACCAAGAATCCGCCTGTGTCCACATCCTTATCGATTTCCTTGACGAGCAGGGTTATCTGACCGACAGCATCGAAGACATCCTCGACCATACGCCC…	MTLLGIKLKQTQQLNQRLQQSLRVLQMSGIELEREIENWLSDNPLLERKDTDEFSDAGFSHYTAPARQIGGDEGEDMLSNIAGEEDFKQYLHAQVCEHPLSDQESACVHILIDFLDEQGYLTDSIEDILDHTPLEWMLDEAMLKQALTALQKFDPAGVAAADLNESLILQIERSGECAAKPAALHIVRNALDSIDGNRSQTLARIKKHLP*
430	NG 080	Norway	1981	B	ST-32 complex/ET-5 complex	class I	11	ATGACCTTACTCGGAATAAAGCTCAAACAGACCCAGCAGCTCAACCAGCGGCTGCAACAATCTTTGCGCGTATTGCAGATGTCGGGTATCGAACTTGAACGCGAGGTCGAAAACTGGCTGTCGGACAACCCCCTGCTCGAACGCAAAGACACGGATGAATTTTCCGATGCCGAGTTCAGCCATTACACTGCGCCTGCCCGTCAAATCGGCGGAGACGAAGGCGAAGATATGCTGTCCAACATCGCCGGCGAGCAGGATTTCAAGCAATACCTGCACGCGCAAGTATGCGAACACCCGCTTTCCGACCAAGAAGCCGCCTGTGTCCACATCCTTATCGATTTCCTTGACGAGCAGGGTTATCTGACCGACAGCATCGAAGACATCCTCGACCATACGCCC…	MTLLGIKLKQTQQLNQRLQQSLRVLQMSGIELEREVENWLSDNPLLERKDTDEFSDAEFSHYTAPARQIGGDEGEDMLSNIAGEQDFKQYLHAQVCEHPLSDQEAACVHILIDFLDEQGYLTDSIEDILDHTPLEWMLDEAMLQHALTALKKFDPAGVAAADLNESLILQIERLGECAAKPAALHIVRNALDSIDGNRSQTLARIKKHLPQTDSGTLEAALDLIASLNPFPAAGFASSTPTPYSDEALANLLAFRGMEVSRRTIAKYRESFEIPAAHKRKTAE*
436	NG P20	Norway	1969	B	ST-11 complex/ET-37 complex	class II	1	ATGACCTTACTCGGATATAAGCTCAAACAGACCCAGCAGCTCAACCAGCGGCTGCAACAATCTTTGCGCGTATTGCAGATGTCAGGTATCGAACTGGAACGCGAGGTCGAGGACTGGCTGTCGGACAACCCCCTGCTCGAACGCAAAGACACGGATGAATTTTCCGATGCCGAGTTCAGCCATTACACTGCGCCTGCCCGTCAAATCGGCGGAGACGAAGGCGAAGATATGCTGTCCAACATCGCCGGCGAACAGGATTTCAAGCAATACCTGCACGCGCAAGTGTGCGAACACCCCCTTTCCGACCAAGAAGCCGCCTGCGTCCACATCCTTATCGATTTCCTTGACGAGCAGGGCTACCTGACCGACAGCATCGAAGACATCCTCGACCATACGCCC…	MTLLGYKLKQTQQLNQRLQQSLRVLQMSGIELEREVEDWLSDNPLLERKDTDEFSDAEFSHYTAPARQIGGDEGEDMLSNIAGEQDFKQYLHAQVCEHPLSDQEAACVHILIDFLDEQGYLTDSIEDILDHTPLEWMLDEAMLKQALTALKKFDPAGVAAADLNESLILQIERLGECAAKPSALHIVRNALDSIDGNRSQTLARIKKHLPQTDSGTLEAALDLIASLNPFPAAGFASSTPTPYSDEALANLLAFRGMEVSRRTIAKYRESLEIPAAHKRKTAE*
451	14/1455	Russia	1970	A	ST-5 complex/subgroup III	class II	8	ATGACCTTACTCGGAATAAAGCTCAAACAGACCCAGCAGCTCAACCAGCGGCTGCAACAATCTTTGCGCGTATTGCAGATGTCGGGTATCGAACTTGAACGCGAGGTCGAAAACTGGCTGTCGGACAACCCCCTGCTCGAACGCAAAGACACGGATGAATTTTCCGATGCCGAGTTCAGCCATTACACTGCGCCTGCCCGTCAAATCGGCGGAGACGAAGGCGAAGATATGCTGTCCAACATCGCCGGCGAGCAGGATTTCAAGCAATACCTGCACGCGCAAGTATGCGAACACCCGCTTTCCGACCAAGAATCCGCCTGTGTCCACATCCTCATCGATTTCCTTGACGAGCAAGGTTATCTGACCGACAGCATCGAAGACATCCTCGACCATACGCCC…	MTLLGIKLKQTQQLNQRLQQSLRVLQMSGIELEREVENWLSDNPLLERKDTDEFSDAEFSHYTAPARQIGGDEGEDMLSNIAGEQDFKQYLHAQVCEHPLSDQESACVHILIDFLDEQGYLTDSIEDILDHTPLEWMLDEAMLKQALTALKKFDPAGVAAADLNESLILQIERSGECAAKPSALHIVRNALDSIDGNRSQTLARIKKRLPQTDSGTLEAALDLIASLNPFPAVGFASSTPTPYSDEALANLLAFRGMEVSRRTIAKYRESFEIPAAHKRKTAE*
466	371	India	1980	A	ST-1 complex/subgroup I/II	class II	5	ATGACCTTACTCGGAATAAAGCTCAAACAGACCCAGCAGCTCAACCAGCGGCTGCAACAATCTTTGCGCGTATTGCAGATGTCGGGTATCGAACTTGAACGCGAGGTCGAAAACTGGCTGTCGGACAATCCCCTGCTCGAACGCAAAGACACGGATGAATTTTCCGATGCCGAATTCAGCCATTACACCGCGCCTGCCCGTCAAATCGGCGGAGACGAAGGCGAAGATATGCTGTCCAACATCGCCGGTGAGCAGGATTTCAAGCAATACCTGCACGCGCAAGTATGCGAACACCCGCTTTCCGACCAAGAAGCCGCCTGTGTCCACATCCTTATCGATTTCCTTGACGAGCAGGGTTATCTGACCGACAGCATCGAAGACATCCTCGACCATACGCCC…	MTLLGIKLKQTQQLNQRLQQSLRVLQMSGIELEREVENWLSDNPLLERKDTDEFSDAEFSHYTAPARQIGGDEGEDMLSNIAGEQDFKQYLHAQVCEHPLSDQEAACVHILIDFLDEQGYLTDSIEDILDHTPLEWMLDEAMLQHALTALKKFDPAGVAAADLNESLILQIERLGECAAKPAALHIVRNALDSIDGNRSQTLARIKKHLPQTDSGTLEAALDLIASLNPFPAAGFASSTPTPYSDEALANLLAFRGMEVSRRTIAKYRESLEIPAAHKRKTAE*
468	BRAZ10	Brazil	1976	C	ST-11 complex/ET-37 complex	class II	2	ATGACCTTACTCGGAATAAAGCTCAAACAGACCCAGCAGCTCAACCAGCGGCTGCAACAATCTTTGCGCGTATTGCAGATGTCGGGTATCGAACTTGAACGCGAGGTCGAAAACTGGCTGTCGGACAACCCCCTGCTCGAACGCAAAGACACGGATGAATTTTCCGATGCTAGGTTTTCCCATTACACCGCGCCTGCCCGTCAAATCGGCGGAGACGAAGGCGAAGATATGCTGTCCAACATCGCCGGTGAGCAGGATTTCAAGCAATACCTGCACGCGCAAGTATGCGAACACCCGCTTTCCGACCAAGAAGCCGCCTGTGTCCACATCCTTATCGATTTCCTTGACGAGCAGGGTTATCTGACCGACAGCATCGAAGACATCCTCGACCATACGCCC…	MTLLGIKLKQTQQLNQRLQQSLRVLQMSGIELEREVENWLSDNPLLERKDTDEFSDARFSHYTAPARQIGGDEGEDMLSNIAGEQDFKQYLHAQVCEHPLSDQEAACVHILIDFLDEQGYLTDSIEDILDHTPLEWMLDEAMLQHALTALKKFDPAGVAAADLNESLILQIERSGECAAKPAALHIVRNALDSIDGNRSQTLARIKKHLPQTDSGTLEAALDLIASLNPFPAAGFASSTPTPYSDEALANLLAFRGMEVSRRTIAKYRESLEIPAAHKRKTAE*
488	106	Morocco	1967	A	ST-1 complex/subgroup I/II	class II	5	ATGACCTTACTCGGAATAAAGCTCAAACAGACCCAGCAGCTCAACCAGCGGCTGCAACAATCTTTGCGCGTATTGCAGATGTCGGGTATCGAACTTGAACGCGAGGTCGAAAACTGGCTGTCGGACAATCCCCTGCTCGAACGCAAAGACACGGATGAATTTTCCGATGCCGAATTCAGCCATTACACCGCGCCTGCCCGTCAAATCGGCGGAGACGAAGGCGAAGATATGCTGTCCAACATCGCCGGTGAGCAGGATTTCAAGCAATACCTGCACGCGCAAGTATGCGAACACCCGCTTTCCGACCAAGAAGCCGCCTGTGTCCACATCCTTATCGATTTCCTTGACGAGCAGGGTTATCTGACCGACAGCATCGAAGACATCCTCGACCATACGCCC…	MTLLGIKLKQTQQLNQRLQQSLRVLQMSGIELEREVENWLSDNPLLERKDTDEFSDAEFSHYTAPARQIGGDEGEDMLSNIAGEQDFKQYLHAQVCEHPLSDQEAACVHILIDFLDEQGYLTDSIEDILDHTPLEWMLDEAMLQHALTALKKFDPAGVAAADLNESLILQIERLGECAAKPAALHIVRNALDSIDGNRSQTLARIKKHLPQTDSGTLEAALDLIASLNPFPAAGFASSTPTPYSDEALANLLAFRGMEVSRRTIAKYRESLEIPAAHKRKTAE*
492	79128	China	1979	A	ST-1 complex/subgroup I/II	class II	18	ATGACGTTACTCGGAATAAAGCTCAAACAGACCCAGCAGCTCAACCAGCGGCTGCAACAATCTTTGCGCGTATTGCAGATGTCGGGTATCGAACTTGAACGCGAGGTCGAAAACTGGCTGTCGGACAACCCCCTGCTCGAACGCAAAGATACGGATGAATTTTCCGATGCCGAGTTCAGCCATTACACTGCGCCTGCCCGTCAAATCGGCGGAGACGAAGGCGAAGATATGCTGTCCAACATCGCCGGCGAGCAGGATTTCAAGCAATACCTGCACGCGCAAGTATGCGAACACCCGCTTTCCGATCAAGAATCCGCCTGTGTCCACATCCTCATCGATTTCCTTGACGAGCAAGGTTATCTGACCGACAGCATCGAAGACATCCTCGACCATACGCCC…	MTLLGIKLKQTQQLNQRLQQSLRVLQMSGIELEREVENWLSDNPLLERKDTDEFSDAEFSHYTAPARQIGGDEGEDMLSNIAGEQDFKQYLHAQVCEHPLSDQESACVHILIDFLDEQGYLTDSIEDILDHTPLEWMLDEAMLKQALTALKKFDPAGVAAADLNESLILQIERSGECAAKPSALHIVRNALDSIDGNRSQTLARIKKRLPQTDSGTLEAALDLIASLNPFPAAGFASSTPTPYSDEALANLLAFRGMEVSRRTIAKYRESFEIPAAHKRKTAE*
493	322/85	Germany	1985	A	ST-1 complex/subgroup I/II	class II	24	ATGACCTTACTCGGATATAAGCTCAAACAGACCCAGCAGCTCGACCGGCGGTTGCAACAATCTTTGCGCGTATTGCAGATGTCGGGTATCGAACTTGAACGCGAGGTCGAAAACTGGCTGTCGGACAACCCCCTGCTCGAACGCAAAGACACGGATGAATTTTCCGATGCCGAATTCAGCCATTACACCGCACCCGCGCGCCAAATCGGCGGAGACGAAGGCGAAGATATGCTGTCCAACATCGCCGGCGAAGAAGATTTCAAGCAATACCTGCACGCGCAAGTGTGCGAACACCCGCTTTCCGACCAAGAATCCGCCTGTGTCCACATCCTCATCGATTTCCTTGACGAGCAAGGTTATCTGACCGACAGCATCGAAGACATCCTCGACCATACGCCC…	MTLLGYKLKQTQQLDRRLQQSLRVLQMSGIELEREVENWLSDNPLLERKDTDEFSDAEFSHYTAPARQIGGDEGEDMLSNIAGEEDFKQYLHAQVCEHPLSDQESACVHILIDFLDEQGYLTDSIEDILDHTPLEWMLDEAMLKQALTALKKFDPAGVAAADLNESLILQIERSGECAAKPSALHIVRNALDSIDGNRSQTLARIKKRLPQTDSGTLEAALDLIASLNPFPAAGFASSTPTPYSDEALANLLAFRGMEVSRRTIAKYRESFEIPAAHKRKTAE*
494	79126	China	1979	A	ST-1 complex/subgroup I/II	class II	18	ATGACGTTACTCGGAATAAAGCTCAAACAGACCCAGCAGCTCAACCAGCGGCTGCAACAATCTTTGCGCGTATTGCAGATGTCGGGTATCGAACTTGAACGCGAGGTCGAAAACTGGCTGTCGGACAACCCCCTGCTCGAACGCAAAGATACGGATGAATTTTCCGATGCCGAGTTCAGCCATTACACTGCGCCTGCCCGTCAAATCGGCGGAGACGAAGGCGAAGATATGCTGTCCAACATCGCCGGCGAGCAGGATTTCAAGCAATACCTGCACGCGCAAGTATGCGAACACCCGCTTTCCGATCAAGAATCCGCCTGTGTCCACATCCTCATCGATTTCCTTGACGAGCAAGGTTATCTGACCGACAGCATCGAAGACATCCTCGACCATACGCCC…	MTLLGIKLKQTQQLNQRLQQSLRVLQMSGIELEREVENWLSDNPLLERKDTDEFSDAEFSHYTAPARQIGGDEGEDMLSNIAGEQDFKQYLHAQVCEHPLSDQESACVHILIDFLDEQGYLTDSIEDILDHTPLEWMLDEAMLKQALTALKKFDPAGVAAADLNESLILQIERSGECAAKPSALHIVRNALDSIDGNRSQTLARIKKRLPQTDSGTLEAALDLIASLNPFPAAGFASSTPTPYSDEALANLLAFRGMEVSRRTIAKYRESFEIPAAHKRKTAE*
507	MA-5756	Spain	1985	C	ST-11 complex/ET-37 complex	class II	1	ATGACCTTACTCGGATATAAGCTCAAACAGACCCAGCAGCTCAACCAGCGGCTGCAACAATCTTTGCGCGTATTGCAGATGTCAGGTATCGAACTGGAACGCGAGGTCGAGGACTGGCTGTCGGACAACCCCCTGCTCGAACGCAAAGACACGGATGAATTTTCCGATGCCGAGTTCAGCCATTACACTGCGCCTGCCCGTCAAATCGGCGGAGACGAAGGCGAAGATATGCTGTCCAACATCGCCGGCGAACAGGATTTCAAGCAATACCTGCACGCGCAAGTGTGCGAACACCCCCTTTCCGACCAAGAAGCCGCCTGCGTCCACATCCTTATCGATTTCCTTGACGAGCAGGGCTACCTGACCGACAGCATCGAAGACATCCTCGACCATACGCCC…	MTLLGYKLKQTQQLNQRLQQSLRVLQMSGIELEREVEDWLSDNPLLERKDTDEFSDAEFSHYTAPARQIGGDEGEDMLSNIAGEQDFKQYLHAQVCEHPLSDQEAACVHILIDFLDEQGYLTDSIEDILDHTPLEWMLDEAMLKQALTALKKFDPAGVAAADLNESLILQIERLGECAAKPSALHIVRNALDSIDGNRSQTLARIKKHLPQTDSGTLEAALDLIASLNPFPAAGFASSTPTPYSDEALANLLAFRGMEVSRRTIAKYRESLEIPAAHKRKTAE*
597	92001	China	1992	A	ST-5 complex/subgroup III	class II	25	ATGACGTTACTCGGAATAAAGCTCAAACAGACCCAGCAGCTCAACCAGCGGCTGCAACAATCTTTGCGCGTATTGCAGATGTCGGGTATCGAACTTGAACGCGAGGTCGAAGACTGGCTGTCGGACAACCCCCTGCTCGAACGCAAAGACACGGATGAATTTTCCGATGCCGAATTCAGCCATTACACTGCGCCCGCGCGCCAAATCGGCGGAGACGAAGGCGAAGATATGCTGTCCAACATCGCCGGCGAAGAAGATTTCAAGCAATACCTGCACGCGCAAGTGTGCGAACACCCGCTTTCCGACCAAGAAGCCGCCTGTGTCCACATCCTTATCGATTTCCTTGACGAGCAGGGTTATCTGACCGACAGCATCGAAGACATCCTCGACCATACGCCC…	MTLLGIKLKQTQQLNQRLQQSLRVLQMSGIELEREVEDWLSDNPLLERKDTDEFSDAEFSHYTAPARQIGGDEGEDMLSNIAGEEDFKQYLHAQVCEHPLSDQEAACVHILIDFLDEQGYLTDSIEDILDHTPLEWMLDEAMLKQALTALKKFDPAGVAAADLNESLILQIERSGECAAKPSALHIVRNALDSIDGNRSQTLARIKKRLPQTDSGTLEAALDLIASLNPFPAVGFASSTPTPYSDEALANLLAFRGMEVSRRTIAKYRESFEIPAAHKRKTAE*
613	Z2491	Gambia	1983	A	ST-4 complex/subgroup IV	class I	8	ATGACCTTACTCGGAATAAAGCTCAAACAGACCCAGCAGCTCAACCAGCGGCTGCAACAATCTTTGCGCGTATTGCAGATGTCGGGTATCGAACTTGAACGCGAGGTCGAAAACTGGCTGTCGGACAACCCCCTGCTCGAACGCAAAGACACGGATGAATTTTCCGATGCCGAGTTCAGCCATTACACTGCGCCTGCCCGTCAAATCGGCGGAGACGAAGGCGAAGATATGCTGTCCAACATCGCCGGCGAGCAGGATTTCAAGCAATACCTGCACGCGCAAGTATGCGAACACCCGCTTTCCGACCAAGAATCCGCCTGTGTCCACATCCTCATCGATTTCCTTGACGAGCAAGGTTATCTGACCGACAGCATCGAAGACATCCTCGACCATACGCCC…	MTLLGIKLKQTQQLNQRLQQSLRVLQMSGIELEREVENWLSDNPLLERKDTDEFSDAEFSHYTAPARQIGGDEGEDMLSNIAGEQDFKQYLHAQVCEHPLSDQESACVHILIDFLDEQGYLTDSIEDILDHTPLEWMLDEAMLKQALTALKKFDPAGVAAADLNESLILQIERSGECAAKPSALHIVRNALDSIDGNRSQTLARIKKRLPQTDSGTLEAALDLIASLNPFPAVGFASSTPTPYSDEALANLLAFRGMEVSRRTIAKYRESFEIPAAHKRKTAE*
638	G2136	UK	1986	B	ST-8 complex/Cluster A4	class II	26	ATGACCTTACTCGGAATAAAGCTCAAACAGACCCAGCAGCTCAACCAGCGGCTGCAACAATCTTTGCGCGTATTGCAGATGTCGGGTATCGAACTTGAACGCGAGGTCGAAAACTGGCTGTCGGACAACCCCCTGCTCGAACGCAAAGACACGGATGAATTTTCCGATGCCGAGTTCAGCCATTACACTGCGCCTGCCCGTCAAATCGGCGGAGACGAAGGCGAAGATATGCTGTCCAACATCGCCGGCGAGCAGGATTTCAAGCAATACCTGCACGCGCAAGTATGCGAACACCCGCTTTCCGACCAAGAAGCCGCCTGTGTCCACATCCTTATCGATTTCCTTGACGAGCAGGGTTATCTGACCGACAGCATCGAAGACATCCTCGACCATACGCCC…	MTLLGIKLKQTQQLNQRLQQSLRVLQMSGIELEREVENWLSDNPLLERKDTDEFSDAEFSHYTAPARQIGGDEGEDMLSNIAGEQDFKQYLHAQVCEHPLSDQEAACVHILIDFLDEQGYLTDSIEDILDHTPLEWMLDEAMLQHALTALKKFDPAGVAAADLNESLILQIERSGECAAKPAALHIVRNALDSIDGNRSQTLARIKKHLPQTDSGTLEAALDLIASLNPFPAAGFASSTPTPYSDEALANLLAFRGMEVSRRTIAKYRESLEIPAAHKRKTAE*
639	B6116/77	Iceland	1977	B	ST-8 complex/Cluster A4	class II	26	ATGACCTTACTCGGAATAAAGCTCAAACAGACCCAGCAGCTCAACCAGCGGCTGCAACAATCTTTGCGCGTATTGCAGATGTCGGGTATCGAACTTGAACGCGAGGTCGAAAACTGGCTGTCGGACAACCCCCTGCTCGAACGCAAAGACACGGATGAATTTTCCGATGCCGAGTTCAGCCATTACACTGCGCCTGCCCGTCAAATCGGCGGAGACGAAGGCGAAGATATGCTGTCCAACATCGCCGGCGAGCAGGATTTCAAGCAATACCTGCACGCGCAAGTATGCGAACACCCGCTTTCCGACCAAGAAGCCGCCTGTGTCCACATCCTTATCGATTTCCTTGACGAGCAGGGTTATCTGACCGACAGCATCGAAGACATCCTCGACCATACGCCC…	MTLLGIKLKQTQQLNQRLQQSLRVLQMSGIELEREVENWLSDNPLLERKDTDEFSDAEFSHYTAPARQIGGDEGEDMLSNIAGEQDFKQYLHAQVCEHPLSDQEAACVHILIDFLDEQGYLTDSIEDILDHTPLEWMLDEAMLQHALTALKKFDPAGVAAADLNESLILQIERSGECAAKPAALHIVRNALDSIDGNRSQTLARIKKHLPQTDSGTLEAALDLIASLNPFPAAGFASSTPTPYSDEALANLLAFRGMEVSRRTIAKYRESLEIPAAHKRKTAE*
640	SB25	South Africa	1990	C	ST-8 complex/Cluster A4	class II	27	ATGACCTTACTCGGAATAAAGCTCAAACAGACCCAGCAGCTCAACCAGCGGCTGCAACAATCTTTGCGCGTATTGCAGATGTCGGGTATCGAACTTGAACGCGAGGTCGAAAACTGGCTGTCGGACAACCCCCTGCTCGAACGCAAAGACACGGATGAATTTTCCGATGCCGAATTCAGCCATTACACTGCGCCTGCCCGTCAAATCGGCGGAGACGAAGGCGAAGATATGCTGTCCAACATCGCCGGCGAGCAGGATTTCAAGCAATACCTGCACGCGCAAGTATGCGAACACCCGCTTTCCGACCAAGAATCCGCCTGTGTCCACATCCTCATCGATTTCCTTGACGAGCAAGGTTATCTGACCGACAGCATCGAAGACATCCTCGACCATACGCCC…	MTLLGIKLKQTQQLNQRLQQSLRVLQMSGIELEREVENWLSDNPLLERKDTDEFSDAEFSHYTAPARQIGGDEGEDMLSNIAGEQDFKQYLHAQVCEHPLSDQESACVHILIDFLDEQGYLTDSIEDILDHTPLEWMLDEAMLKQALTALKKFDPAGVAAADLNESLILQIERSGECAAKTTALHIVRNALNSIDGNRSQTLARIKKRLPQTDSGTLEAALDLIASLNPFPAAGFASSTPTPYSDEALANLLAFRGMEVSRRTIAKYRESFEIPAAHKRKTAE*
641	94/155	New Zealand	1994	C	ST-8 complex/Cluster A4	class II	27	ATGACCTTACTCGGAATAAAGCTCAAACAGACCCAGCAGCTCAACCAGCGGCTGCAACAATCTTTGCGCGTATTGCAGATGTCGGGTATCGAACTTGAACGCGAGGTCGAAAACTGGCTGTCGGACAACCCCCTGCTCGAACGCAAAGACACGGATGAATTTTCCGATGCCGAATTCAGCCATTACACTGCGCCTGCCCGTCAAATCGGCGGAGACGAAGGCGAAGATATGCTGTCCAACATCGCCGGCGAGCAGGATTTCAAGCAATACCTGCACGCGCAAGTATGCGAACACCCGCTTTCCGACCAAGAATCCGCCTGTGTCCACATCCTCATCGATTTCCTTGACGAGCAAGGTTATCTGACCGACAGCATCGAAGACATCCTCGACCATACGCCC…	MTLLGIKLKQTQQLNQRLQQSLRVLQMSGIELEREVENWLSDNPLLERKDTDEFSDAEFSHYTAPARQIGGDEGEDMLSNIAGEQDFKQYLHAQVCEHPLSDQESACVHILIDFLDEQGYLTDSIEDILDHTPLEWMLDEAMLKQALTALKKFDPAGVAAADLNESLILQIERSGECAAKTTALHIVRNALNSIDGNRSQTLARIKKRLPQTDSGTLEAALDLIASLNPFPAAGFASSTPTPYSDEALANLLAFRGMEVSRRTIAKYRESFEIPAAHKRKTAE*
642	312 901	UK	1996	C	ST-8 complex/Cluster A4	class II	27	ATGACCTTACTCGGAATAAAGCTCAAACAGACCCAGCAGCTCAACCAGCGGCTGCAACAATCTTTGCGCGTATTGCAGATGTCGGGTATCGAACTTGAACGCGAGGTCGAAAACTGGCTGTCGGACAACCCCCTGCTCGAACGCAAAGACACGGATGAATTTTCCGATGCCGAATTCAGCCATTACACTGCGCCTGCCCGTCAAATCGGCGGAGACGAAGGCGAAGATATGCTGTCCAACATCGCCGGCGAGCAGGATTTCAAGCAATACCTGCACGCGCAAGTATGCGAACACCCGCTTTCCGACCAAGAATCCGCCTGTGTCCACATCCTCATCGATTTCCTTGACGAGCAAGGTTATCTGACCGACAGCATCGAAGACATCCTCGACCATACGCCC…	MTLLGIKLKQTQQLNQRLQQSLRVLQMSGIELEREVENWLSDNPLLERKDTDEFSDAEFSHYTAPARQIGGDEGEDMLSNIAGEQDFKQYLHAQVCEHPLSDQESACVHILIDFLDEQGYLTDSIEDILDHTPLEWMLDEAMLKQALTALKKFDPAGVAAADLNESLILQIERSGECAAKTTALHIVRNALNSIDGNRSQTLARIKKRLPQTDSGTLEAALDLIASLNPFPAAGFASSTPTPYSDEALANLLAFRGMEVSRRTIAKYRESFEIPAAHKRKTAE*
643	AK22	Greece	1992	B	ST-8 complex/Cluster A4	class II	27	ATGACCTTACTCGGAATAAAGCTCAAACAGACCCAGCAGCTCAACCAGCGGCTGCAACAATCTTTGCGCGTATTGCAGATGTCGGGTATCGAACTTGAACGCGAGGTCGAAAACTGGCTGTCGGACAACCCCCTGCTCGAACGCAAAGACACGGATGAATTTTCCGATGCCGAATTCAGCCATTACACTGCGCCTGCCCGTCAAATCGGCGGAGACGAAGGCGAAGATATGCTGTCCAACATCGCCGGCGAGCAGGATTTCAAGCAATACCTGCACGCGCAAGTATGCGAACACCCGCTTTCCGACCAAGAATCCGCCTGTGTCCACATCCTCATCGATTTCCTTGACGAGCAAGGTTATCTGACCGACAGCATCGAAGACATCCTCGACCATACGCCC…	MTLLGIKLKQTQQLNQRLQQSLRVLQMSGIELEREVENWLSDNPLLERKDTDEFSDAEFSHYTAPARQIGGDEGEDMLSNIAGEQDFKQYLHAQVCEHPLSDQESACVHILIDFLDEQGYLTDSIEDILDHTPLEWMLDEAMLKQALTALKKFDPAGVAAADLNESLILQIERSGECAAKTTALHIVRNALNSIDGNRSQTLARIKKRLPQTDSGTLEAALDLIASLNPFPAAGFASSTPTPYSDEALANLLAFRGMEVSRRTIAKYRESFEIPAAHKRKTAE*
644	L93/4286	UK	1993	C	ST-11 complex/ET-37 complex	class II	28	ATGACCTTACTCGGAATAAAGCTCAAACAGACCCAGCAGCTCAACCAGCGGCTGCAACAATCTTTGCGCGTATTGCAGATGTCGGGTATCGAACTTGAACGCGAGGTCGAAAACTGGCTGTCGGACAACCCCCTGCTCGAACGCAAAGACACGGATGAATTTTCCGATGCCGAGTTCAGCCATTACACTGCGCCTGCCCGTCAAATCGGCGGAGACGAAGGCGAAGATATGCTGTCCAACATCGCCGGCGAGCAGGATTTCAAGCAATACCTGCACGCGCAAGTATGCGAACACCCGCTTTCCGACCAAGAATCCGCCTGTGTCCACATCCTCATCGATTTCCTTGACGAGCAAGGTTATCTGACCGACAGCATCGAAGACATCCTCGACCATACGCCC…	MTLLGIKLKQTQQLNQRLQQSLRVLQMSGIELEREVENWLSDNPLLERKDTDEFSDAEFSHYTAPARQIGGDEGEDMLSNIAGEQDFKQYLHAQVCEHPLSDQESACVHILIDFLDEQGYLTDSIEDILDHTPLEWMLDEAMLKQALTALQKFDPAGVAAADLNESLILQIERSGECAAKPAALHIVRNALDSIDGNRSQTLARIKKHLPQTDSGTLEAALDLIASLNPFPAAGFASSTPTPYSDEALANLLAFRGMEVSRRTIAKYRESLEIPAAHKRKTAE*
656	E26	Norway	1988	X	ST-198 complex	class I	29	ATGACCTTACTCGGAATAAAGCTCAAACAGACCCAGCAGCTCAACCAGCGGCTGCAACAATCTTTGCGCGTATTGCAGATGTCGGGTATCGAACTTGAACGTGAGGTCGAAAACTGGCTGTCGGACAACCCCCTGCTCGAACGCAAAGACACGGATGAATTTTCCGATGCCGAGTTCAGCCATTACACCGCGCCTGCCTGTCAAATCGGCGGAGACGAAGGCGAAGATATGCTGTCCAACATCGCCGGCGAGCAGGATTTCAAGCAATACCTGCACGCGCAAGTATGCGAACACCCGCTTTCCGATCAAGAAGCCGCCTGTGTCCACATCCTTATCGATTTCCTTGACGAGCAGGGCTACCTGACCGACAGCATCGAAGACATCCTCGACCATACGCCC…	MTLLGIKLKQTQQLNQRLQQSLRVLQMSGIELEREVENWLSDNPLLERKDTDEFSDAEFSHYTAPACQIGGDEGEDMLSNIAGEQDFKQYLHAQVCEHPLSDQEAACVHILIDFLDEQGYLTDSIEDILDHTPLEWMLDEAMLQHELTALKKFDPAGVAAADLNESLILQIERSGECAAKPAALHIVRNALDSIDGNRSQTLARIKKRLPQTDSGTLEAALDLIASLNPFPAAGFASSTPTPYSDEALANLLAFRGMEVSRRTVAKYRESFEIPAAHKRKTAE*
698	FAM18	USA	1983	C	ST-11 complex/ET-37 complex	class II	1	ATGACCTTACTCGGATATAAGCTCAAACAGACCCAGCAGCTCAACCAGCGGCTGCAACAATCTTTGCGCGTATTGCAGATGTCAGGTATCGAACTGGAACGCGAGGTCGAGGACTGGCTGTCGGACAACCCCCTGCTCGAACGCAAAGACACGGATGAATTTTCCGATGCCGAGTTCAGCCATTACACTGCGCCTGCCCGTCAAATCGGCGGAGACGAAGGCGAAGATATGCTGTCCAACATCGCCGGCGAACAGGATTTCAAGCAATACCTGCACGCGCAAGTGTGCGAACACCCCCTTTCCGACCAAGAAGCCGCCTGCGTCCACATCCTTATCGATTTCCTTGACGAGCAGGGCTACCTGACCGACAGCATCGAAGACATCCTCGACCATACGCCC…	MTLLGYKLKQTQQLNQRLQQSLRVLQMSGIELEREVEDWLSDNPLLERKDTDEFSDAEFSHYTAPARQIGGDEGEDMLSNIAGEQDFKQYLHAQVCEHPLSDQEAACVHILIDFLDEQGYLTDSIEDILDHTPLEWMLDEAMLKQALTALKKFDPAGVAAADLNESLILQIERLGECAAKPSALHIVRNALDSIDGNRSQTLARIKKHLPQTDSGTLEAALDLIASLNPFPAAGFASSTPTPYSDEALANLLAFRGMEVSRRTIAKYRESLEIPAAHKRKTAE*
18968	M10_240474	UK	2010	B	ST-269 complex	class I	17	ATGACATTACTCGGAATAAAGCTCAAACAGACCCAGCAGCTCAACCAGCGGCTGCAACAATCTTTGCGCGTATTGCAGATGTCGGGTATCGAACTTGAACGCGAGATCGAAAACTGGCTGTCGGACAATCCCCTGCTCGAACGCAAAGACACGGATGAATTTTCCGATGCCGGGTTTTCCCATTACACCGCGCCCGCGCGCCAAATCGGCGGAGACGAAGGCGAAGATATGCTGTCCAACATCGCCGGCGAAGAAGATTTCAAGCAATACCTGCACGCGCAAGTGTGCGAACACCCGCTTTCCGATCAAGAATCCGCCTGTGTCCACATCCTTATCGATTTCCTTGACGAGCAGGGCTACCTGACCGACAGCATCGAAGACATCCTCGACCATACGCCC…	MTLLGIKLKQTQQLNQRLQQSLRVLQMSGIELEREIENWLSDNPLLERKDTDEFSDAGFSHYTAPARQIGGDEGEDMLSNIAGEEDFKQYLHAQVCEHPLSDQESACVHILIDFLDEQGYLTDSIEDILDHTPLEWMLDEAMLKQALTALQKFDPAGVAAADLNESLILQIERSGECAAKPAALHIVRNALDSINGNRSQTLARIKKHLPQTDSGTLEAALDLIASLNPFPAAGFASSTPTPYSDEALANLLAFRGMEVSRRTIAKYRESFEIPAAHKRKTAE*
19023	M10_240473	UK	2010	B	ST-269 complex	class I	17	ATGACATTACTCGGAATAAAGCTCAAACAGACCCAGCAGCTCAACCAGCGGCTGCAACAATCTTTGCGCGTATTGCAGATGTCGGGTATCGAACTTGAACGCGAGATCGAAAACTGGCTGTCGGACAATCCCCTGCTCGAACGCAAAGACACGGATGAATTTTCCGATGCCGGGTTTTCCCATTACACCGCGCCCGCGCGCCAAATCGGCGGAGACGAAGGCGAAGATATGCTGTCCAACATCGCCGGCGAAGAAGATTTCAAGCAATACCTGCACGCGCAAGTGTGCGAACACCCGCTTTCCGATCAAGAATCCGCCTGTGTCCACATCCTTATCGATTTCCTTGACGAGCAGGGCTACCTGACCGACAGCATCGAAGACATCCTCGACCATACGCCC…	MTLLGIKLKQTQQLNQRLQQSLRVLQMSGIELEREIENWLSDNPLLERKDTDEFSDAGFSHYTAPARQIGGDEGEDMLSNIAGEEDFKQYLHAQVCEHPLSDQESACVHILIDFLDEQGYLTDSIEDILDHTPLEWMLDEAMLKQALTALQKFDPAGVAAADLNESLILQIERSGECAAKPAALHIVRNALDSINGNRSQTLARIKKHLPQTDSGTLEAALDLIASLNPFPAAGFASSTPTPYSDEALANLLAFRGMEVSRRTIAKYRESFEIPAAHKRKTAE*
19027	M10_240484	UK	2010	B	ST-41/44 complex/Lineage 3	class I	32	ATGACCTTACTCGGAATAAAGCTCAAACAGACCCAGCAGCTCAACCAGCGGCTGCAACAATCTTTGCGCGTATTGCAGATGTCGGGTATCGAACTTGAACGCGAGGTCGAAAACTGGCTGTCGGACAACCCCCTGCTCGAACGCAAAGACACGGATGAATTTTCCGATGCCGAGTTCAGCCATTACACTGCGCCTGCCCGTCAAATCGGCGGAGACGAAGGCGAAGATATGCTGTCCAACATCGCCGGCGAGCAGGATTTCAAGCAATACCTGCACGCGCAAGTATGCGAACACCCGCTTTCCGACCAAGAATCCGCCTGTGTCCACATCCTCATCGATTTCCTTGACGAGCAAGGTTATCTGACCGACAGCATCGAAGACATCCTCGACCATACGCCC…	MTLLGIKLKQTQQLNQRLQQSLRVLQMSGIELEREVENWLSDNPLLERKDTDEFSDAEFSHYTAPARQIGGDEGEDMLSNIAGEQDFKQYLHAQVCEHPLSDQESACVHILIDFLDEQGYLTDSIEDILDHTPLEWMLDEAMLKQALTALKKFDPAGVAAADLNESLILQIERSGECAAKPSALHIVRNALDSIDGNRSQTLARIKKRLPQTDSGTLEAALDLIASLNPFPAAGFASSTPTPYSDEALANLLAFRGMEVSRRTVAKYRESFEIPAAHKRKTAE*
19030	M10_240489	UK	2010	B	ST-461 complex	class I	12	ATGACCTTACTCGGAATAAAGCTCAAACAGACCCAGCAGCTCAACCAGCGGCTGCAACAATCTTTGCGCGTATTGCAGATGTCGGGTATCGAACTTGAACGCGAGGTCGAAAACTGGCTGTCGGACAACCCCCTGCTCGAACGCAAAGACACGGATGAATTTTCCGATGCCGAGTTCAGCCATTACACTGCGCCTGCCCGTCAAATCGGCGGAGACGAAGGCGAAGATATGCTGTCCAACATCGCCGGCGAGCAGGATTTCAAGCAATACCTGCACGCGCAAGTATGCGAACACCCGCTTTCCGACCAAGAATCCGCCTGTGTCCACATCCTCATCGATTTCCTTGACGAGCAAGGTTATCTGACCGACAGCATCGAAGACATCCTCGACCATACGCCC…	MTLLGIKLKQTQQLNQRLQQSLRVLQMSGIELEREVENWLSDNPLLERKDTDEFSDAEFSHYTAPARQIGGDEGEDMLSNIAGEQDFKQYLHAQVCEHPLSDQESACVHILIDFLDEQGYLTDSIEDILDHTPLEWMLDEAMLKQALTALKKFDPAGVAAADLNESLILQIERSGECAAKPSALHIVRNALDSIDGNRSQTLARIKKRLPQTDSGTLEAALDLIASLNPFPAAGFASSTPTPYSDEALANLLAFRGMEVSRRTIAKYRESFEIPAAHKRKTAE*
19032	M10_240498	UK	2010	B	ST-41/44 complex/Lineage 3	class I	12	ATGACCTTACTCGGAATAAAGCTCAAACAGACCCAGCAGCTCAACCAGCGGCTGCAACAATCTTTGCGCGTATTGCAGATGTCGGGTATCGAACTTGAACGCGAGGTCGAAAACTGGCTGTCGGACAACCCCCTGCTCGAACGCAAAGACACGGATGAATTTTCCGATGCCGAGTTCAGCCATTACACTGCGCCTGCCCGTCAAATCGGCGGAGACGAAGGCGAAGATATGCTGTCCAACATCGCCGGCGAGCAGGATTTCAAGCAATACCTGCACGCGCAAGTATGCGAACACCCGCTTTCCGACCAAGAATCCGCCTGTGTCCACATCCTCATCGATTTCCTTGACGAGCAAGGTTATCTGACCGACAGCATCGAAGACATCCTCGACCATACGCCC…	MTLLGIKLKQTQQLNQRLQQSLRVLQMSGIELEREVENWLSDNPLLERKDTDEFSDAEFSHYTAPARQIGGDEGEDMLSNIAGEQDFKQYLHAQVCEHPLSDQESACVHILIDFLDEQGYLTDSIEDILDHTPLEWMLDEAMLKQALTALKKFDPAGVAAADLNESLILQIERSGECAAKPSALHIVRNALDSIDGNRSQTLARIKKRLPQTDSGTLEAALDLIASLNPFPAAGFASSTPTPYSDEALANLLAFRGMEVSRRTIAKYRESFEIPAAHKRKTAE*
19959	M10_240499	UK	2010	B	ST-269 complex	class I	17	ATGACATTACTCGGAATAAAGCTCAAACAGACCCAGCAGCTCAACCAGCGGCTGCAACAATCTTTGCGCGTATTGCAGATGTCGGGTATCGAACTTGAACGCGAGATCGAAAACTGGCTGTCGGACAATCCCCTGCTCGAACGCAAAGACACGGATGAATTTTCCGATGCCGGGTTTTCCCATTACACCGCGCCCGCGCGCCAAATCGGCGGAGACGAAGGCGAAGATATGCTGTCCAACATCGCCGGCGAAGAAGATTTCAAGCAATACCTGCACGCGCAAGTGTGCGAACACCCGCTTTCCGATCAAGAATCCGCCTGTGTCCACATCCTTATCGATTTCCTTGACGAGCAGGGCTACCTGACCGACAGCATCGAAGACATCCTCGACCATACGCCC…	MTLLGIKLKQTQQLNQRLQQSLRVLQMSGIELEREIENWLSDNPLLERKDTDEFSDAGFSHYTAPARQIGGDEGEDMLSNIAGEEDFKQYLHAQVCEHPLSDQESACVHILIDFLDEQGYLTDSIEDILDHTPLEWMLDEAMLKQALTALQKFDPAGVAAADLNESLILQIERSGECAAKPAALHIVRNALDSINGNRSQTLARIKKHLPQTDSGTLEAALDLIASLNPFPAAGFASSTPTPYSDEALANLLAFRGMEVSRRTIAKYRESFEIPAAHKRKTAE*
19961	M10_240502	UK	2010	B	ST-41/44 complex/Lineage 3	class I	12	ATGACCTTACTCGGAATAAAGCTCAAACAGACCCAGCAGCTCAACCAGCGGCTGCAACAATCTTTGCGCGTATTGCAGATGTCGGGTATCGAACTTGAACGCGAGGTCGAAAACTGGCTGTCGGACAACCCCCTGCTCGAACGCAAAGACACGGATGAATTTTCCGATGCCGAGTTCAGCCATTACACTGCGCCTGCCCGTCAAATCGGCGGAGACGAAGGCGAAGATATGCTGTCCAACATCGCCGGCGAGCAGGATTTCAAGCAATACCTGCACGCGCAAGTATGCGAACACCCGCTTTCCGACCAAGAATCCGCCTGTGTCCACATCCTCATCGATTTCCTTGACGAGCAAGGTTATCTGACCGACAGCATCGAAGACATCCTCGACCATACGCCC…	MTLLGIKLKQTQQLNQRLQQSLRVLQMSGIELEREVENWLSDNPLLERKDTDEFSDAEFSHYTAPARQIGGDEGEDMLSNIAGEQDFKQYLHAQVCEHPLSDQESACVHILIDFLDEQGYLTDSIEDILDHTPLEWMLDEAMLKQALTALKKFDPAGVAAADLNESLILQIERSGECAAKPSALHIVRNALDSIDGNRSQTLARIKKRLPQTDSGTLEAALDLIASLNPFPAAGFASSTPTPYSDEALANLLAFRGMEVSRRTIAKYRESFEIPAAHKRKTAE*
19962	M10_240503	UK	2010	Y	ST-23 complex/Cluster A3	class I	4	ATGACCTTACTCGGAATAAAGCTCAAACAGACCCAGCAGCTCAACCAGCGGCTGCAACAATCTTTGCGCGTATTGCAGATGTCGGGTATCGAACTTGAACGCGAGGTCGAAAACTGGCTGTCGGACAACCCCCTGCTCGAACGCAAAGACACGGATGAATTTTCCGATGCCGAGTTCAGCCATTACACTGCGCCTGCCCGTCAAATCGGCGGAGACGAAGGCGAAGATATGCTGTCCAACATCGCCGGCGAGCAGGATTTCAAGCAATACCTGCACGCGCAAGTATGCGAACACCCGCTTTCCGACCAAGAATCCGCCTGTGTCCACATCCTCATCGATTTCCTTGACGAGCAAGGTTATCTGACCGACAGCATCGAAGACATCCTCGACCATACGCCC…	MTLLGIKLKQTQQLNQRLQQSLRVLQMSGIELEREVENWLSDNPLLERKDTDEFSDAEFSHYTAPARQIGGDEGEDMLSNIAGEQDFKQYLHAQVCEHPLSDQESACVHILIDFLDEQGYLTDSIEDILDHTPLEWMLDEAMLKQALTALKKFDPAGVAAADLNESLILQIERSGECAAKPSALHIVRNALDSIDGNRSQTLARIKKRLPQTDSGTLEAALDLIASLNPFPAAGFASSTPTPYSDEALANLLAFRGMEVSRRTIAKYRESFEIPAAHKRKTAE*
19963	M10_240505	UK	2010	Y	ST-23 complex/Cluster A3	class I	4	ATGACCTTACTCGGAATAAAGCTCAAACAGACCCAGCAGCTCAACCAGCGGCTGCAACAATCTTTGCGCGTATTGCAGATGTCGGGTATCGAACTTGAACGCGAGGTCGAAAACTGGCTGTCGGACAACCCCCTGCTCGAACGCAAAGACACGGATGAATTTTCCGATGCCGAGTTCAGCCATTACACTGCGCCTGCCCGTCAAATCGGCGGAGACGAAGGCGAAGATATGCTGTCCAACATCGCCGGCGAGCAGGATTTCAAGCAATACCTGCACGCGCAAGTATGCGAACACCCGCTTTCCGACCAAGAATCCGCCTGTGTCCACATCCTCATCGATTTCCTTGACGAGCAAGGTTATCTGACCGACAGCATCGAAGACATCCTCGACCATACGCCC…	MTLLGIKLKQTQQLNQRLQQSLRVLQMSGIELEREVENWLSDNPLLERKDTDEFSDAEFSHYTAPARQIGGDEGEDMLSNIAGEQDFKQYLHAQVCEHPLSDQESACVHILIDFLDEQGYLTDSIEDILDHTPLEWMLDEAMLKQALTALKKFDPAGVAAADLNESLILQIERSGECAAKPSALHIVRNALDSIDGNRSQTLARIKKRLPQTDSGTLEAALDLIASLNPFPAAGFASSTPTPYSDEALANLLAFRGMEVSRRTIAKYRESFEIPAAHKRKTAE*
19965	M10_240508	UK	2010	B	-	class I	37	ATGACCTTACTCGGAATAAAGCTCAAACAGACCCAGCAGCTCAACCAGCGGCTGCAACAATCTTTGCGCGTATTGCAGATGTCGGGTATCGAACTTGAACGCGAGGTCGAAAACTGGCTGTCGGACAACCCCCTGCTCGAACGCAAAGACCCAGATGAATTTTCCGATGCCGGGTTTTCCCATTACACTGCGCCCGCGCGCCAAATCGGCGGAGACGAAGGCGAAGATATGCTGTCCAACATCGCCGGCGAGCAGGATTTCAAGCAATACCTGCACGCGCAAGTATGCGAACACCCGCTTTCCGACCAAGAAGCCGCCTGTGTCCACATCCTTATCGATTTCCTTGACGAGCAGGGTTATCTGACCGACAGCATCGAAGACATCCTCGACCATACGCCC…	MTLLGIKLKQTQQLNQRLQQSLRVLQMSGIELEREVENWLSDNPLLERKDPDEFSDAGFSHYTAPARQIGGDEGEDMLSNIAGEQDFKQYLHAQVCEHPLSDQEAACVHILIDFLDEQGYLTDSIEDILDHTPLEWMLDEAMLQHALTALKKFDPAGVAAADLNESLILQIERLGECAAKPAALHIVRNALDSIDGNRSQTLARIKKHLPQTDSGTLEAALDLIASLNPFPAAGFASSTPTPYSDEALANLLAFRGMEVSRRTIAKYRESFEIPAAHKRKTAE*
19966	M10_240511	UK	2010	B	-	class I	17	ATGACATTACTCGGAATAAAGCTCAAACAGACCCAGCAGCTCAACCAGCGGCTGCAACAATCTTTGCGCGTATTGCAGATGTCGGGTATCGAACTTGAACGCGAGATCGAAAACTGGCTGTCGGACAATCCCCTGCTCGAACGCAAAGACACGGATGAATTTTCCGATGCCGGGTTTTCCCATTACACCGCGCCCGCGCGCCAAATCGGCGGAGACGAAGGCGAAGATATGCTGTCCAACATCGCCGGCGAAGAAGATTTCAAGCAATACCTGCACGCGCAAGTGTGCGAACACCCGCTTTCCGATCAAGAATCCGCCTGTGTCCACATCCTTATCGATTTCCTTGACGAGCAGGGCTACCTGACCGACAGCATCGAAGACATCCTCGACCATACGCCC…	MTLLGIKLKQTQQLNQRLQQSLRVLQMSGIELEREIENWLSDNPLLERKDTDEFSDAGFSHYTAPARQIGGDEGEDMLSNIAGEEDFKQYLHAQVCEHPLSDQESACVHILIDFLDEQGYLTDSIEDILDHTPLEWMLDEAMLKQALTALQKFDPAGVAAADLNESLILQIERSGECAAKPAALHIVRNALDSINGNRSQTLARIKKHLPQTDSGTLEAALDLIASLNPFPAAGFASSTPTPYSDEALANLLAFRGMEVSRRTIAKYRESFEIPAAHKRKTAE*
19967	M10_240512	UK	2010	B	ST-41/44 complex/Lineage 3	class I	12	ATGACCTTACTCGGAATAAAGCTCAAACAGACCCAGCAGCTCAACCAGCGGCTGCAACAATCTTTGCGCGTATTGCAGATGTCGGGTATCGAACTTGAACGCGAGGTCGAAAACTGGCTGTCGGACAACCCCCTGCTCGAACGCAAAGACACGGATGAATTTTCCGATGCCGAGTTCAGCCATTACACTGCGCCTGCCCGTCAAATCGGCGGAGACGAAGGCGAAGATATGCTGTCCAACATCGCCGGCGAGCAGGATTTCAAGCAATACCTGCACGCGCAAGTATGCGAACACCCGCTTTCCGACCAAGAATCCGCCTGTGTCCACATCCTCATCGATTTCCTTGACGAGCAAGGTTATCTGACCGACAGCATCGAAGACATCCTCGACCATACGCCC…	MTLLGIKLKQTQQLNQRLQQSLRVLQMSGIELEREVENWLSDNPLLERKDTDEFSDAEFSHYTAPARQIGGDEGEDMLSNIAGEQDFKQYLHAQVCEHPLSDQESACVHILIDFLDEQGYLTDSIEDILDHTPLEWMLDEAMLKQALTALKKFDPAGVAAADLNESLILQIERSGECAAKPSALHIVRNALDSIDGNRSQTLARIKKRLPQTDSGTLEAALDLIASLNPFPAAGFASSTPTPYSDEALANLLAFRGMEVSRRTIAKYRESFEIPAAHKRKTAE*
19968	M10_240514	UK	2010	W-135	ST-11 complex/ET-37 complex	class II	2	ATGACCTTACTCGGAATAAAGCTCAAACAGACCCAGCAGCTCAACCAGCGGCTGCAACAATCTTTGCGCGTATTGCAGATGTCGGGTATCGAACTTGAACGCGAGGTCGAAAACTGGCTGTCGGACAACCCCCTGCTCGAACGCAAAGACACGGATGAATTTTCCGATGCTAGGTTTTCCCATTACACCGCGCCTGCCCGTCAAATCGGCGGAGACGAAGGCGAAGATATGCTGTCCAACATCGCCGGTGAGCAGGATTTCAAGCAATACCTGCACGCGCAAGTATGCGAACACCCGCTTTCCGACCAAGAAGCCGCCTGTGTCCACATCCTTATCGATTTCCTTGACGAGCAGGGTTATCTGACCGACAGCATCGAAGACATCCTCGACCATACGCCC…	MTLLGIKLKQTQQLNQRLQQSLRVLQMSGIELEREVENWLSDNPLLERKDTDEFSDARFSHYTAPARQIGGDEGEDMLSNIAGEQDFKQYLHAQVCEHPLSDQEAACVHILIDFLDEQGYLTDSIEDILDHTPLEWMLDEAMLQHALTALKKFDPAGVAAADLNESLILQIERSGECAAKPAALHIVRNALDSIDGNRSQTLARIKKHLPQTDSGTLEAALDLIASLNPFPAAGFASSTPTPYSDEALANLLAFRGMEVSRRTIAKYRESLEIPAAHKRKTAE*
19969	M10_240515	UK	2010	B	ST-269 complex	class I	67	ATGACCTTACTCGGAATAAAGCTCAAACAGACCCAGCAGCTCAACCAGCGGCTGCAACAATCTTTGCGCGTATTGCAGATGTCGGGTATCGAACTTGAACGCGAGATCGAAAACTGGCTGTCGGACAATCCCCTGCTCGAACGCAAAGACACGGATGAATTTTCCGATGCCGGGTTTTCCCATTACACCGCGCCCGCGCGCCAAATCGGCGGAGACGAAGGCGAAGATATGCTGTCCAACATCGCCGGCGAAGAAGATTTCAAGCAATACCTGCGCGCGCAAGTGTGCGAACACCCGCTTTCCGATCAAGAATCCGCCTGTGTCCACATCCTTATCGATTTCCTTGACGAGCAGGGCTACCTGACCGACAGCATCGAAGACATCCTCGACCATACGCCC…	MTLLGIKLKQTQQLNQRLQQSLRVLQMSGIELEREIENWLSDNPLLERKDTDEFSDAGFSHYTAPARQIGGDEGEDMLSNIAGEEDFKQYLRAQVCEHPLSDQESACVHILIDFLDEQGYLTDSIEDILDHTPLEWMLDEAMLKQALTALQKFDPAGVAAADLNESLILQIERSGECAAKPAALHIVRNALDSINGNRSQTLARIKKHLPQTDSGTLEAALDLIASLNPFPAAGFASSTPTPYSDEALANLLAFRGMEVSRRTIAKYRESFEIPAAHKRKTAE*
19972	M10_240522	UK	2010	B	ST-41/44 complex/Lineage 3	class I	12	ATGACCTTACTCGGAATAAAGCTCAAACAGACCCAGCAGCTCAACCAGCGGCTGCAACAATCTTTGCGCGTATTGCAGATGTCGGGTATCGAACTTGAACGCGAGGTCGAAAACTGGCTGTCGGACAACCCCCTGCTCGAACGCAAAGACACGGATGAATTTTCCGATGCCGAGTTCAGCCATTACACTGCGCCTGCCCGTCAAATCGGCGGAGACGAAGGCGAAGATATGCTGTCCAACATCGCCGGCGAGCAGGATTTCAAGCAATACCTGCACGCGCAAGTATGCGAACACCCGCTTTCCGACCAAGAATCCGCCTGTGTCCACATCCTCATCGATTTCCTTGACGAGCAAGGTTATCTGACCGACAGCATCGAAGACATCCTCGACCATACGCCC…	MTLLGIKLKQTQQLNQRLQQSLRVLQMSGIELEREVENWLSDNPLLERKDTDEFSDAEFSHYTAPARQIGGDEGEDMLSNIAGEQDFKQYLHAQVCEHPLSDQESACVHILIDFLDEQGYLTDSIEDILDHTPLEWMLDEAMLKQALTALKKFDPAGVAAADLNESLILQIERSGECAAKPSALHIVRNALDSIDGNRSQTLARIKKRLPQTDSGTLEAALDLIASLNPFPAAGFASSTPTPYSDEALANLLAFRGMEVSRRTIAKYRESFEIPAAHKRKTAE*
19978	M10_240532	UK	2010	B	ST-41/44 complex/Lineage 3	class I	12	ATGACCTTACTCGGAATAAAGCTCAAACAGACCCAGCAGCTCAACCAGCGGCTGCAACAATCTTTGCGCGTATTGCAGATGTCGGGTATCGAACTTGAACGCGAGGTCGAAAACTGGCTGTCGGACAACCCCCTGCTCGAACGCAAAGACACGGATGAATTTTCCGATGCCGAGTTCAGCCATTACACTGCGCCTGCCCGTCAAATCGGCGGAGACGAAGGCGAAGATATGCTGTCCAACATCGCCGGCGAGCAGGATTTCAAGCAATACCTGCACGCGCAAGTATGCGAACACCCGCTTTCCGACCAAGAATCCGCCTGTGTCCACATCCTCATCGATTTCCTTGACGAGCAAGGTTATCTGACCGACAGCATCGAAGACATCCTCGACCATACGCCC…	MTLLGIKLKQTQQLNQRLQQSLRVLQMSGIELEREVENWLSDNPLLERKDTDEFSDAEFSHYTAPARQIGGDEGEDMLSNIAGEQDFKQYLHAQVCEHPLSDQESACVHILIDFLDEQGYLTDSIEDILDHTPLEWMLDEAMLKQALTALKKFDPAGVAAADLNESLILQIERSGECAAKPSALHIVRNALDSIDGNRSQTLARIKKRLPQTDSGTLEAALDLIASLNPFPAAGFASSTPTPYSDEALANLLAFRGMEVSRRTIAKYRESFEIPAAHKRKTAE*
19979	M10_240534	UK	2010	Y	ST-23 complex/Cluster A3	class I	4	ATGACCTTACTCGGAATAAAGCTCAAACAGACCCAGCAGCTCAACCAGCGGCTGCAACAATCTTTGCGCGTATTGCAGATGTCGGGTATCGAACTTGAACGCGAGGTCGAAAACTGGCTGTCGGACAACCCCCTGCTCGAACGCAAAGACACGGATGAATTTTCCGATGCCGAGTTCAGCCATTACACTGCGCCTGCCCGTCAAATCGGCGGAGACGAAGGCGAAGATATGCTGTCCAACATCGCCGGCGAGCAGGATTTCAAGCAATACCTGCACGCGCAAGTATGCGAACACCCGCTTTCCGACCAAGAATCCGCCTGTGTCCACATCCTCATCGATTTCCTTGACGAGCAAGGTTATCTGACCGACAGCATCGAAGACATCCTCGACCATACGCCC…	MTLLGIKLKQTQQLNQRLQQSLRVLQMSGIELEREVENWLSDNPLLERKDTDEFSDAEFSHYTAPARQIGGDEGEDMLSNIAGEQDFKQYLHAQVCEHPLSDQESACVHILIDFLDEQGYLTDSIEDILDHTPLEWMLDEAMLKQALTALKKFDPAGVAAADLNESLILQIERSGECAAKPSALHIVRNALDSIDGNRSQTLARIKKRLPQTDSGTLEAALDLIASLNPFPAAGFASSTPTPYSDEALANLLAFRGMEVSRRTIAKYRESFEIPAAHKRKTAE*
19981	M10_240540	UK	2010	Y	ST-23 complex/Cluster A3	class I	4	ATGACCTTACTCGGAATAAAGCTCAAACAGACCCAGCAGCTCAACCAGCGGCTGCAACAATCTTTGCGCGTATTGCAGATGTCGGGTATCGAACTTGAACGCGAGGTCGAAAACTGGCTGTCGGACAACCCCCTGCTCGAACGCAAAGACACGGATGAATTTTCCGATGCCGAGTTCAGCCATTACACTGCGCCTGCCCGTCAAATCGGCGGAGACGAAGGCGAAGATATGCTGTCCAACATCGCCGGCGAGCAGGATTTCAAGCAATACCTGCACGCGCAAGTATGCGAACACCCGCTTTCCGACCAAGAATCCGCCTGTGTCCACATCCTCATCGATTTCCTTGACGAGCAAGGTTATCTGACCGACAGCATCGAAGACATCCTCGACCATACGCCC…	MTLLGIKLKQTQQLNQRLQQSLRVLQMSGIELEREVENWLSDNPLLERKDTDEFSDAEFSHYTAPARQIGGDEGEDMLSNIAGEQDFKQYLHAQVCEHPLSDQESACVHILIDFLDEQGYLTDSIEDILDHTPLEWMLDEAMLKQALTALKKFDPAGVAAADLNESLILQIERSGECAAKPSALHIVRNALDSIDGNRSQTLARIKKRLPQTDSGTLEAALDLIASLNPFPAAGFASSTPTPYSDEALANLLAFRGMEVSRRTIAKYRESFEIPAAHKRKTAE*
19983	M10_240547	UK	2010	B	ST-32 complex/ET-5 complex	class I	11	ATGACCTTACTCGGAATAAAGCTCAAACAGACCCAGCAGCTCAACCAGCGGCTGCAACAATCTTTGCGCGTATTGCAGATGTCGGGTATCGAACTTGAACGCGAGGTCGAAAACTGGCTGTCGGACAACCCCCTGCTCGAACGCAAAGACACGGATGAATTTTCCGATGCCGAGTTCAGCCATTACACTGCGCCTGCCCGTCAAATCGGCGGAGACGAAGGCGAAGATATGCTGTCCAACATCGCCGGCGAGCAGGATTTCAAGCAATACCTGCACGCGCAAGTATGCGAACACCCGCTTTCCGACCAAGAAGCCGCCTGTGTCCACATCCTTATCGATTTCCTTGACGAGCAGGGTTATCTGACCGACAGCATCGAAGACATCCTCGACCATACGCCC…	MTLLGIKLKQTQQLNQRLQQSLRVLQMSGIELEREVENWLSDNPLLERKDTDEFSDAEFSHYTAPARQIGGDEGEDMLSNIAGEQDFKQYLHAQVCEHPLSDQEAACVHILIDFLDEQGYLTDSIEDILDHTPLEWMLDEAMLQHALTALKKFDPAGVAAADLNESLILQIERLGECAAKPAALHIVRNALDSIDGNRSQTLARIKKHLPQTDSGTLEAALDLIASLNPFPAAGFASSTPTPYSDEALANLLAFRGMEVSRRTIAKYRESFEIPAAHKRKTAE*
19986	M10_240550	UK	2010	B	ST-269 complex	class I	17	ATGACATTACTCGGAATAAAGCTCAAACAGACCCAGCAGCTCAACCAGCGGCTGCAACAATCTTTGCGCGTATTGCAGATGTCGGGTATCGAACTTGAACGCGAGATCGAAAACTGGCTGTCGGACAATCCCCTGCTCGAACGCAAAGACACGGATGAATTTTCCGATGCCGGGTTTTCCCATTACACCGCGCCCGCGCGCCAAATCGGCGGAGACGAAGGCGAAGATATGCTGTCCAACATCGCCGGCGAAGAAGATTTCAAGCAATACCTGCACGCGCAAGTGTGCGAACACCCGCTTTCCGATCAAGAATCCGCCTGTGTCCACATCCTTATCGATTTCCTTGACGAGCAGGGCTACCTGACCGACAGCATCGAAGACATCCTCGACCATACGCCC…	MTLLGIKLKQTQQLNQRLQQSLRVLQMSGIELEREIENWLSDNPLLERKDTDEFSDAGFSHYTAPARQIGGDEGEDMLSNIAGEEDFKQYLHAQVCEHPLSDQESACVHILIDFLDEQGYLTDSIEDILDHTPLEWMLDEAMLKQALTALQKFDPAGVAAADLNESLILQIERSGECAAKPAALHIVRNALDSINGNRSQTLARIKKHLPQTDSGTLEAALDLIASLNPFPAAGFASSTPTPYSDEALANLLAFRGMEVSRRTIAKYRESFEIPAAHKRKTAE*
19989	M10_240558	UK	2010	B	ST-41/44 complex/Lineage 3	class I	12	ATGACCTTACTCGGAATAAAGCTCAAACAGACCCAGCAGCTCAACCAGCGGCTGCAACAATCTTTGCGCGTATTGCAGATGTCGGGTATCGAACTTGAACGCGAGGTCGAAAACTGGCTGTCGGACAACCCCCTGCTCGAACGCAAAGACACGGATGAATTTTCCGATGCCGAGTTCAGCCATTACACTGCGCCTGCCCGTCAAATCGGCGGAGACGAAGGCGAAGATATGCTGTCCAACATCGCCGGCGAGCAGGATTTCAAGCAATACCTGCACGCGCAAGTATGCGAACACCCGCTTTCCGACCAAGAATCCGCCTGTGTCCACATCCTCATCGATTTCCTTGACGAGCAAGGTTATCTGACCGACAGCATCGAAGACATCCTCGACCATACGCCC…	MTLLGIKLKQTQQLNQRLQQSLRVLQMSGIELEREVENWLSDNPLLERKDTDEFSDAEFSHYTAPARQIGGDEGEDMLSNIAGEQDFKQYLHAQVCEHPLSDQESACVHILIDFLDEQGYLTDSIEDILDHTPLEWMLDEAMLKQALTALKKFDPAGVAAADLNESLILQIERSGECAAKPSALHIVRNALDSIDGNRSQTLARIKKRLPQTDSGTLEAALDLIASLNPFPAAGFASSTPTPYSDEALANLLAFRGMEVSRRTIAKYRESFEIPAAHKRKTAE*
19991	M10_240566	UK	2010	B	ST-213 complex	class I	41	ATGACCTTAATCGGAATAAAGCTCAAACAGACCCAGCAGCTCAACCAGCGGCTGCAACAATCTTTGCGCGTATTGCAGATGTCGGGTATCGAACTTGAACGCGAGGTCGAAAACTGGCTGTCGGACAATCCCCTGCTCGAACGCAAAGACACGGATGAATTTTCCGATGCTAGGTTTTCCCATTACACCGCGCCTGCCCGTCAAATCGGCGGAGACGAAGGCGAAGATATGCTGTCCAACATCGCCGGTGAGCAGGATTTCAAGCAATACCTGCACGCGCAAGTATGCGAACACCCGCTTTCCGACCAAGAAGCCGCCTGTGTCCACATCCTTATCGATTTCCTTGACGAGCAGGGTTATCTGACCGACAGCATCGAAGACATCCTCGACCATACGCCC…	MTLIGIKLKQTQQLNQRLQQSLRVLQMSGIELEREVENWLSDNPLLERKDTDEFSDARFSHYTAPARQIGGDEGEDMLSNIAGEQDFKQYLHAQVCEHPLSDQEAACVHILIDFLDEQGYLTDSIEDILDHTPLEWMLDEAMLQHALTALKKFDPAGVAAADLNESLILQIERLGECAAKPAALHIVRNALDSIDGNRSQTLARIKNTCPKPTAAHSKPHSTSLLRSIPFPPPVLPRPHPRRILTRHSPTCWLSAAWRFLAAPLPNTENPLRFRQHTNAKPQNNCRIIL*
19999	M10_240581	UK	2010	NG	ST-1136 complex	class I	29	ATGACCTTACTCGGAATAAAGCTCAAACAGACCCAGCAGCTCAACCAGCGGCTGCAACAATCTTTGCGCGTATTGCAGATGTCGGGTATCGAACTTGAACGTGAGGTCGAAAACTGGCTGTCGGACAACCCCCTGCTCGAACGCAAAGACACGGATGAATTTTCCGATGCCGAGTTCAGCCATTACACCGCGCCTGCCTGTCAAATCGGCGGAGACGAAGGCGAAGATATGCTGTCCAACATCGCCGGCGAGCAGGATTTCAAGCAATACCTGCACGCGCAAGTATGCGAACACCCGCTTTCCGATCAAGAAGCCGCCTGTGTCCACATCCTTATCGATTTCCTTGACGAGCAGGGCTACCTGACCGACAGCATCGAAGACATCCTCGACCATACGCCC…	MTLLGIKLKQTQQLNQRLQQSLRVLQMSGIELEREVENWLSDNPLLERKDTDEFSDAEFSHYTAPACQIGGDEGEDMLSNIAGEQDFKQYLHAQVCEHPLSDQEAACVHILIDFLDEQGYLTDSIEDILDHTPLEWMLDEAMLQHELTALKKFDPAGVAAADLNESLILQIERSGECAAKPAALHIVRNALDSIDGNRSQTLARIKKRLPQTDSGTLEAALDLIASLNPFPAAGFASSTPTPYSDEALANLLAFRGMEVSRRTVAKYRESFEIPAAHKRKTAE*
20000	M10_240582	UK	2010	B	ST-32 complex/ET-5 complex	class I	11	ATGACCTTACTCGGAATAAAGCTCAAACAGACCCAGCAGCTCAACCAGCGGCTGCAACAATCTTTGCGCGTATTGCAGATGTCGGGTATCGAACTTGAACGCGAGGTCGAAAACTGGCTGTCGGACAACCCCCTGCTCGAACGCAAAGACACGGATGAATTTTCCGATGCCGAGTTCAGCCATTACACTGCGCCTGCCCGTCAAATCGGCGGAGACGAAGGCGAAGATATGCTGTCCAACATCGCCGGCGAGCAGGATTTCAAGCAATACCTGCACGCGCAAGTATGCGAACACCCGCTTTCCGACCAAGAAGCCGCCTGTGTCCACATCCTTATCGATTTCCTTGACGAGCAGGGTTATCTGACCGACAGCATCGAAGACATCCTCGACCATACGCCC…	MTLLGIKLKQTQQLNQRLQQSLRVLQMSGIELEREVENWLSDNPLLERKDTDEFSDAEFSHYTAPARQIGGDEGEDMLSNIAGEQDFKQYLHAQVCEHPLSDQEAACVHILIDFLDEQGYLTDSIEDILDHTPLEWMLDEAMLQHALTALKKFDPAGVAAADLNESLILQIERLGECAAKPAALHIVRNALDSIDGNRSQTLARIKKHLPQTDSGTLEAALDLIASLNPFPAAGFASSTPTPYSDEALANLLAFRGMEVSRRTIAKYRESFEIPAAHKRKTAE*
20001	M10_240583	UK	2010	B	-	class I	17	ATGACATTACTCGGAATAAAGCTCAAACAGACCCAGCAGCTCAACCAGCGGCTGCAACAATCTTTGCGCGTATTGCAGATGTCGGGTATCGAACTTGAACGCGAGATCGAAAACTGGCTGTCGGACAATCCCCTGCTCGAACGCAAAGACACGGATGAATTTTCCGATGCCGGGTTTTCCCATTACACCGCGCCCGCGCGCCAAATCGGCGGAGACGAAGGCGAAGATATGCTGTCCAACATCGCCGGCGAAGAAGATTTCAAGCAATACCTGCACGCGCAAGTGTGCGAACACCCGCTTTCCGATCAAGAATCCGCCTGTGTCCACATCCTTATCGATTTCCTTGACGAGCAGGGCTACCTGACCGACAGCATCGAAGACATCCTCGACCATACGCCC…	MTLLGIKLKQTQQLNQRLQQSLRVLQMSGIELEREIENWLSDNPLLERKDTDEFSDAGFSHYTAPARQIGGDEGEDMLSNIAGEEDFKQYLHAQVCEHPLSDQESACVHILIDFLDEQGYLTDSIEDILDHTPLEWMLDEAMLKQALTALQKFDPAGVAAADLNESLILQIERSGECAAKPAALHIVRNALDSINGNRSQTLARIKKHLPQTDSGTLEAALDLIASLNPFPAAGFASSTPTPYSDEALANLLAFRGMEVSRRTIAKYRESFEIPAAHKRKTAE*
20003	M10_240586	UK	2010	B	ST-41/44 complex/Lineage 3	class I	12	ATGACCTTACTCGGAATAAAGCTCAAACAGACCCAGCAGCTCAACCAGCGGCTGCAACAATCTTTGCGCGTATTGCAGATGTCGGGTATCGAACTTGAACGCGAGGTCGAAAACTGGCTGTCGGACAACCCCCTGCTCGAACGCAAAGACACGGATGAATTTTCCGATGCCGAGTTCAGCCATTACACTGCGCCTGCCCGTCAAATCGGCGGAGACGAAGGCGAAGATATGCTGTCCAACATCGCCGGCGAGCAGGATTTCAAGCAATACCTGCACGCGCAAGTATGCGAACACCCGCTTTCCGACCAAGAATCCGCCTGTGTCCACATCCTCATCGATTTCCTTGACGAGCAAGGTTATCTGACCGACAGCATCGAAGACATCCTCGACCATACGCCC…	MTLLGIKLKQTQQLNQRLQQSLRVLQMSGIELEREVENWLSDNPLLERKDTDEFSDAEFSHYTAPARQIGGDEGEDMLSNIAGEQDFKQYLHAQVCEHPLSDQESACVHILIDFLDEQGYLTDSIEDILDHTPLEWMLDEAMLKQALTALKKFDPAGVAAADLNESLILQIERSGECAAKPSALHIVRNALDSIDGNRSQTLARIKKRLPQTDSGTLEAALDLIASLNPFPAAGFASSTPTPYSDEALANLLAFRGMEVSRRTIAKYRESFEIPAAHKRKTAE*
20004	M10_240587	UK	2010	B	ST-41/44 complex/Lineage 3	class I	38	ATGACCTTACTCGGAATAAAGCTCAAACAGACCCAGCAGCTCAACCAGCGGCTGCAACAATCTTTGCGCGTATTGCAGATGTCGGGTATCGAACTTGAACGCGAGGTCGAAAACTGGCTGTCGGACAACCCCCTGCTCGAACGCAAAGACACGGATGAATTTTCCGATGCCGAATTCAGCCATTACACTGCGCCTGCCCGTCAAATCGGCGGAGACGAAGGCGAAGATATGCTGTCCAACATCGCCGGCGAGCAGGATTTCAAGCAATACCTGCACGCGCAAGTATGCGAACACCCGCTTTCCGACCAAGAATCCGCCTGTGTCCACATCCTCATCGATTTCCTTGACGAGCAAGGTTATCTGACCGACAGCATCGAAGACATCCTCGACCATACGCCC…	MTLLGIKLKQTQQLNQRLQQSLRVLQMSGIELEREVENWLSDNPLLERKDTDEFSDAEFSHYTAPARQIGGDEGEDMLSNIAGEQDFKQYLHAQVCEHPLSDQESACVHILIDFLDEQGYLTDSIEDILDHTPLEWMLDEAMLKQALTALKKFDPAGVAAADLNESLILQIERSGECAAKTAALHIVRNALNSIDGNRSQTLARIKKRLPQTDSGTLEAALDLIASLNPFPAAGFASSTPTPYSDEALANLLAFRGMEVSRRTIAKYRESFEIPAAHKRKTAE*
20006	M10_240590	UK	2010	Y	ST-23 complex/Cluster A3	class I	4	ATGACCTTACTCGGAATAAAGCTCAAACAGACCCAGCAGCTCAACCAGCGGCTGCAACAATCTTTGCGCGTATTGCAGATGTCGGGTATCGAACTTGAACGCGAGGTCGAAAACTGGCTGTCGGACAACCCCCTGCTCGAACGCAAAGACACGGATGAATTTTCCGATGCCGAGTTCAGCCATTACACTGCGCCTGCCCGTCAAATCGGCGGAGACGAAGGCGAAGATATGCTGTCCAACATCGCCGGCGAGCAGGATTTCAAGCAATACCTGCACGCGCAAGTATGCGAACACCCGCTTTCCGACCAAGAATCCGCCTGTGTCCACATCCTCATCGATTTCCTTGACGAGCAAGGTTATCTGACCGACAGCATCGAAGACATCCTCGACCATACGCCC…	MTLLGIKLKQTQQLNQRLQQSLRVLQMSGIELEREVENWLSDNPLLERKDTDEFSDAEFSHYTAPARQIGGDEGEDMLSNIAGEQDFKQYLHAQVCEHPLSDQESACVHILIDFLDEQGYLTDSIEDILDHTPLEWMLDEAMLKQALTALKKFDPAGVAAADLNESLILQIERSGECAAKPSALHIVRNALDSIDGNRSQTLARIKKRLPQTDSGTLEAALDLIASLNPFPAAGFASSTPTPYSDEALANLLAFRGMEVSRRTIAKYRESFEIPAAHKRKTAE*
20008	M10_240592	UK	2010	B	ST-41/44 complex/Lineage 3	class I	12	ATGACCTTACTCGGAATAAAGCTCAAACAGACCCAGCAGCTCAACCAGCGGCTGCAACAATCTTTGCGCGTATTGCAGATGTCGGGTATCGAACTTGAACGCGAGGTCGAAAACTGGCTGTCGGACAACCCCCTGCTCGAACGCAAAGACACGGATGAATTTTCCGATGCCGAGTTCAGCCATTACACTGCGCCTGCCCGTCAAATCGGCGGAGACGAAGGCGAAGATATGCTGTCCAACATCGCCGGCGAGCAGGATTTCAAGCAATACCTGCACGCGCAAGTATGCGAACACCCGCTTTCCGACCAAGAATCCGCCTGTGTCCACATCCTCATCGATTTCCTTGACGAGCAAGGTTATCTGACCGACAGCATCGAAGACATCCTCGACCATACGCCC…	MTLLGIKLKQTQQLNQRLQQSLRVLQMSGIELEREVENWLSDNPLLERKDTDEFSDAEFSHYTAPARQIGGDEGEDMLSNIAGEQDFKQYLHAQVCEHPLSDQESACVHILIDFLDEQGYLTDSIEDILDHTPLEWMLDEAMLKQALTALKKFDPAGVAAADLNESLILQIERSGECAAKPSALHIVRNALDSIDGNRSQTLARIKKRLPQTDSGTLEAALDLIASLNPFPAAGFASSTPTPYSDEALANLLAFRGMEVSRRTIAKYRESFEIPAAHKRKTAE*
20015	M10_240606	UK	2010	B	ST-213 complex	class I	41	ATGACCTTAATCGGAATAAAGCTCAAACAGACCCAGCAGCTCAACCAGCGGCTGCAACAATCTTTGCGCGTATTGCAGATGTCGGGTATCGAACTTGAACGCGAGGTCGAAAACTGGCTGTCGGACAATCCCCTGCTCGAACGCAAAGACACGGATGAATTTTCCGATGCTAGGTTTTCCCATTACACCGCGCCTGCCCGTCAAATCGGCGGAGACGAAGGCGAAGATATGCTGTCCAACATCGCCGGTGAGCAGGATTTCAAGCAATACCTGCACGCGCAAGTATGCGAACACCCGCTTTCCGACCAAGAAGCCGCCTGTGTCCACATCCTTATCGATTTCCTTGACGAGCAGGGTTATCTGACCGACAGCATCGAAGACATCCTCGACCATACGCCC…	MTLIGIKLKQTQQLNQRLQQSLRVLQMSGIELEREVENWLSDNPLLERKDTDEFSDARFSHYTAPARQIGGDEGEDMLSNIAGEQDFKQYLHAQVCEHPLSDQEAACVHILIDFLDEQGYLTDSIEDILDHTPLEWMLDEAMLQHALTALKKFDPAGVAAADLNESLILQIERLGECAAKPAALHIVRNALDSIDGNRSQTLARIKNTCPKPTAAHSKPHSTSLLRSIPFPPPVLPRPHPRRILTRHSPTCWLSAAWRFLAAPLPNTENPLRFRQHTNAKPQNNCRIIL*
20023	M10_240618	UK	2010	29E	ST-60 complex	class I	4	ATGACCTTACTCGGAATAAAGCTCAAACAGACCCAGCAGCTCAACCAGCGGCTGCAACAATCTTTGCGCGTATTGCAGATGTCGGGTATCGAACTTGAACGCGAGGTCGAAAACTGGCTGTCGGACAACCCCCTGCTCGAACGCAAAGACACGGATGAATTTTCCGATGCCGAGTTCAGCCATTACACTGCGCCTGCCCGTCAAATCGGCGGAGACGAAGGCGAAGATATGCTGTCCAACATCGCCGGCGAGCAGGATTTCAAGCAATACCTGCACGCGCAAGTATGCGAACACCCGCTTTCCGACCAAGAATCCGCCTGTGTCCACATCCTCATCGATTTCCTTGACGAGCAAGGTTATCTGACCGACAGCATCGAAGACATCCTCGACCATACGCCC…	MTLLGIKLKQTQQLNQRLQQSLRVLQMSGIELEREVENWLSDNPLLERKDTDEFSDAEFSHYTAPARQIGGDEGEDMLSNIAGEQDFKQYLHAQVCEHPLSDQESACVHILIDFLDEQGYLTDSIEDILDHTPLEWMLDEAMLKQALTALKKFDPAGVAAADLNESLILQIERSGECAAKPSALHIVRNALDSIDGNRSQTLARIKKRLPQTDSGTLEAALDLIASLNPFPAAGFASSTPTPYSDEALANLLAFRGMEVSRRTIAKYRESFEIPAAHKRKTAE*
20024	M10_240619	UK	2010	B	ST-213 complex	class I	41	ATGACCTTAATCGGAATAAAGCTCAAACAGACCCAGCAGCTCAACCAGCGGCTGCAACAATCTTTGCGCGTATTGCAGATGTCGGGTATCGAACTTGAACGCGAGGTCGAAAACTGGCTGTCGGACAATCCCCTGCTCGAACGCAAAGACACGGATGAATTTTCCGATGCTAGGTTTTCCCATTACACCGCGCCTGCCCGTCAAATCGGCGGAGACGAAGGCGAAGATATGCTGTCCAACATCGCCGGTGAGCAGGATTTCAAGCAATACCTGCACGCGCAAGTATGCGAACACCCGCTTTCCGACCAAGAAGCCGCCTGTGTCCACATCCTTATCGATTTCCTTGACGAGCAGGGTTATCTGACCGACAGCATCGAAGACATCCTCGACCATACGCCC…	MTLIGIKLKQTQQLNQRLQQSLRVLQMSGIELEREVENWLSDNPLLERKDTDEFSDARFSHYTAPARQIGGDEGEDMLSNIAGEQDFKQYLHAQVCEHPLSDQEAACVHILIDFLDEQGYLTDSIEDILDHTPLEWMLDEAMLQHALTALKKFDPAGVAAADLNESLILQIERLGECAAKPAALHIVRNALDSIDGNRSQTLARIKNTCPKPTAAHSKPHSTSLLRSIPFPPPVLPRPHPRRILTRHSPTCWLSAAWRFLAAPLPNTENPLRFRQHTNAKPQNNCRIIL*
20025	M10_240621	UK	2010	B	ST-213 complex	class I	41	ATGACCTTAATCGGAATAAAGCTCAAACAGACCCAGCAGCTCAACCAGCGGCTGCAACAATCTTTGCGCGTATTGCAGATGTCGGGTATCGAACTTGAACGCGAGGTCGAAAACTGGCTGTCGGACAATCCCCTGCTCGAACGCAAAGACACGGATGAATTTTCCGATGCTAGGTTTTCCCATTACACCGCGCCTGCCCGTCAAATCGGCGGAGACGAAGGCGAAGATATGCTGTCCAACATCGCCGGTGAGCAGGATTTCAAGCAATACCTGCACGCGCAAGTATGCGAACACCCGCTTTCCGACCAAGAAGCCGCCTGTGTCCACATCCTTATCGATTTCCTTGACGAGCAGGGTTATCTGACCGACAGCATCGAAGACATCCTCGACCATACGCCC…	MTLIGIKLKQTQQLNQRLQQSLRVLQMSGIELEREVENWLSDNPLLERKDTDEFSDARFSHYTAPARQIGGDEGEDMLSNIAGEQDFKQYLHAQVCEHPLSDQEAACVHILIDFLDEQGYLTDSIEDILDHTPLEWMLDEAMLQHALTALKKFDPAGVAAADLNESLILQIERLGECAAKPAALHIVRNALDSIDGNRSQTLARIKNTCPKPTAAHSKPHSTSLLRSIPFPPPVLPRPHPRRILTRHSPTCWLSAAWRFLAAPLPNTENPLRFRQHTNAKPQNNCRIIL*
20026	M10_240622	UK	2010	B	-	class I	17	ATGACATTACTCGGAATAAAGCTCAAACAGACCCAGCAGCTCAACCAGCGGCTGCAACAATCTTTGCGCGTATTGCAGATGTCGGGTATCGAACTTGAACGCGAGATCGAAAACTGGCTGTCGGACAATCCCCTGCTCGAACGCAAAGACACGGATGAATTTTCCGATGCCGGGTTTTCCCATTACACCGCGCCCGCGCGCCAAATCGGCGGAGACGAAGGCGAAGATATGCTGTCCAACATCGCCGGCGAAGAAGATTTCAAGCAATACCTGCACGCGCAAGTGTGCGAACACCCGCTTTCCGATCAAGAATCCGCCTGTGTCCACATCCTTATCGATTTCCTTGACGAGCAGGGCTACCTGACCGACAGCATCGAAGACATCCTCGACCATACGCCC…	MTLLGIKLKQTQQLNQRLQQSLRVLQMSGIELEREIENWLSDNPLLERKDTDEFSDAGFSHYTAPARQIGGDEGEDMLSNIAGEEDFKQYLHAQVCEHPLSDQESACVHILIDFLDEQGYLTDSIEDILDHTPLEWMLDEAMLKQALTALQKFDPAGVAAADLNESLILQIERSGECAAKPAALHIVRNALDSINGNRSQTLARIKKHLPQTDSGTLEAALDLIASLNPFPAAGFASSTPTPYSDEALANLLAFRGMEVSRRTIAKYRESFEIPAAHKRKTAE*
20029	M10_240626	UK	2010	B	ST-269 complex	class I	17	ATGACATTACTCGGAATAAAGCTCAAACAGACCCAGCAGCTCAACCAGCGGCTGCAACAATCTTTGCGCGTATTGCAGATGTCGGGTATCGAACTTGAACGCGAGATCGAAAACTGGCTGTCGGACAATCCCCTGCTCGAACGCAAAGACACGGATGAATTTTCCGATGCCGGGTTTTCCCATTACACCGCGCCCGCGCGCCAAATCGGCGGAGACGAAGGCGAAGATATGCTGTCCAACATCGCCGGCGAAGAAGATTTCAAGCAATACCTGCACGCGCAAGTGTGCGAACACCCGCTTTCCGATCAAGAATCCGCCTGTGTCCACATCCTTATCGATTTCCTTGACGAGCAGGGCTACCTGACCGACAGCATCGAAGACATCCTCGACCATACGCCC…	MTLLGIKLKQTQQLNQRLQQSLRVLQMSGIELEREIENWLSDNPLLERKDTDEFSDAGFSHYTAPARQIGGDEGEDMLSNIAGEEDFKQYLHAQVCEHPLSDQESACVHILIDFLDEQGYLTDSIEDILDHTPLEWMLDEAMLKQALTALQKFDPAGVAAADLNESLILQIERSGECAAKPAALHIVRNALDSINGNRSQTLARIKKHLPQTDSGTLEAALDLIASLNPFPAAGFASSTPTPYSDEALANLLAFRGMEVSRRTIAKYRESFEIPAAHKRKTAE*
20030	M10_240627	UK	2010	B	ST-32 complex/ET-5 complex	class I	11	ATGACCTTACTCGGAATAAAGCTCAAACAGACCCAGCAGCTCAACCAGCGGCTGCAACAATCTTTGCGCGTATTGCAGATGTCGGGTATCGAACTTGAACGCGAGGTCGAAAACTGGCTGTCGGACAACCCCCTGCTCGAACGCAAAGACACGGATGAATTTTCCGATGCCGAGTTCAGCCATTACACTGCGCCTGCCCGTCAAATCGGCGGAGACGAAGGCGAAGATATGCTGTCCAACATCGCCGGCGAGCAGGATTTCAAGCAATACCTGCACGCGCAAGTATGCGAACACCCGCTTTCCGACCAAGAAGCCGCCTGTGTCCACATCCTTATCGATTTCCTTGACGAGCAGGGTTATCTGACCGACAGCATCGAAGACATCCTCGACCATACGCCC…	MTLLGIKLKQTQQLNQRLQQSLRVLQMSGIELEREVENWLSDNPLLERKDTDEFSDAEFSHYTAPARQIGGDEGEDMLSNIAGEQDFKQYLHAQVCEHPLSDQEAACVHILIDFLDEQGYLTDSIEDILDHTPLEWMLDEAMLQHALTALKKFDPAGVAAADLNESLILQIERLGECAAKPAALHIVRNALDSIDGNRSQTLARIKKHLPQTDSGTLEAALDLIASLNPFPAAGFASSTPTPYSDEALANLLAFRGMEVSRRTIAKYRESFEIPAAHKRKTAE*
20034	M10_240634	UK	2010	B	ST-41/44 complex/Lineage 3	class I	12	ATGACCTTACTCGGAATAAAGCTCAAACAGACCCAGCAGCTCAACCAGCGGCTGCAACAATCTTTGCGCGTATTGCAGATGTCGGGTATCGAACTTGAACGCGAGGTCGAAAACTGGCTGTCGGACAACCCCCTGCTCGAACGCAAAGACACGGATGAATTTTCCGATGCCGAGTTCAGCCATTACACTGCGCCTGCCCGTCAAATCGGCGGAGACGAAGGCGAAGATATGCTGTCCAACATCGCCGGCGAGCAGGATTTCAAGCAATACCTGCACGCGCAAGTATGCGAACACCCGCTTTCCGACCAAGAATCCGCCTGTGTCCACATCCTCATCGATTTCCTTGACGAGCAAGGTTATCTGACCGACAGCATCGAAGACATCCTCGACCATACGCCC…	MTLLGIKLKQTQQLNQRLQQSLRVLQMSGIELEREVENWLSDNPLLERKDTDEFSDAEFSHYTAPARQIGGDEGEDMLSNIAGEQDFKQYLHAQVCEHPLSDQESACVHILIDFLDEQGYLTDSIEDILDHTPLEWMLDEAMLKQALTALKKFDPAGVAAADLNESLILQIERSGECAAKPSALHIVRNALDSIDGNRSQTLARIKKRLPQTDSGTLEAALDLIASLNPFPAAGFASSTPTPYSDEALANLLAFRGMEVSRRTIAKYRESFEIPAAHKRKTAE*
20037	M10 240639	UK	2010	B	-	class I	49	ATGACCTTACTCGGAATAAAGCTCAAACAGACCCAGCAGCTCAACCAGCGGCTGCAACAATCTTTGCGCGTATTGCAGATGTCGGGTATCGAACTTGAACGCGAGGTCGAAAACTGGCTGTCGGACAACCCCCTGCTCGAACGCAAAGACACGGATGAATTTTCCGATGCCGAGTTCAGCCATTACACTGCACCCGCGCGCCAAATCGGCGGAGACGAAGGCGAAGATATGCTGTCCAACATCGCCGGCGAGCAGGATTTCAAGCAATACCTGCACGCGCAAGTATGCGAACACCCGCTTTCCGACCAAGAATCCGCCTGTGTCCACATCCTCATCGATTTCCTTGACGAGCAAGGTTATCTGACCGACAGCATCGAAGACATCCTCGACCATACGCCC…	MTLLGIKLKQTQQLNQRLQQSLRVLQMSGIELEREVENWLSDNPLLERKDTDEFSDAEFSHYTAPARQIGGDEGEDMLSNIAGEQDFKQYLHAQVCEHPLSDQESACVHILIDFLDEQGYLTDSIEDILDHTPLEWMLDEAMLQHALTALKKFDPAGVAAADLNESLILQIERLGECAAKPAALHIVRNALDSIDGNRSQTLARIKKHLPQTDSGTLEAALDLIASLNPFPAAGFASSTPTPYSDEALANLLAFRGMEVSRRTIAKYRESLEIPAAHKRKTAE*
20047	M10_240652	UK	2010	B	ST-269 complex	class I	17	ATGACATTACTCGGAATAAAGCTCAAACAGACCCAGCAGCTCAACCAGCGGCTGCAACAATCTTTGCGCGTATTGCAGATGTCGGGTATCGAACTTGAACGCGAGATCGAAAACTGGCTGTCGGACAATCCCCTGCTCGAACGCAAAGACACGGATGAATTTTCCGATGCCGGGTTTTCCCATTACACCGCGCCCGCGCGCCAAATCGGCGGAGACGAAGGCGAAGATATGCTGTCCAACATCGCCGGCGAAGAAGATTTCAAGCAATACCTGCACGCGCAAGTGTGCGAACACCCGCTTTCCGATCAAGAATCCGCCTGTGTCCACATCCTTATCGATTTCCTTGACGAGCAGGGCTACCTGACCGACAGCATCGAAGACATCCTCGACCATACGCCC…	MTLLGIKLKQTQQLNQRLQQSLRVLQMSGIELEREIENWLSDNPLLERKDTDEFSDAGFSHYTAPARQIGGDEGEDMLSNIAGEEDFKQYLHAQVCEHPLSDQESACVHILIDFLDEQGYLTDSIEDILDHTPLEWMLDEAMLKQALTALQKFDPAGVAAADLNESLILQIERSGECAAKPAALHIVRNALDSINGNRSQTLARIKKHLPQTDSGTLEAALDLIASLNPFPAAGFASSTPTPYSDEALANLLAFRGMEVSRRTIAKYRESFEIPAAHKRKTAE*
20049	M10_240659	UK	2010	B	ST-41/44 complex/Lineage 3	class I	12	ATGACCTTACTCGGAATAAAGCTCAAACAGACCCAGCAGCTCAACCAGCGGCTGCAACAATCTTTGCGCGTATTGCAGATGTCGGGTATCGAACTTGAACGCGAGGTCGAAAACTGGCTGTCGGACAACCCCCTGCTCGAACGCAAAGACACGGATGAATTTTCCGATGCCGAGTTCAGCCATTACACTGCGCCTGCCCGTCAAATCGGCGGAGACGAAGGCGAAGATATGCTGTCCAACATCGCCGGCGAGCAGGATTTCAAGCAATACCTGCACGCGCAAGTATGCGAACACCCGCTTTCCGACCAAGAATCCGCCTGTGTCCACATCCTCATCGATTTCCTTGACGAGCAAGGTTATCTGACCGACAGCATCGAAGACATCCTCGACCATACGCCC…	MTLLGIKLKQTQQLNQRLQQSLRVLQMSGIELEREVENWLSDNPLLERKDTDEFSDAEFSHYTAPARQIGGDEGEDMLSNIAGEQDFKQYLHAQVCEHPLSDQESACVHILIDFLDEQGYLTDSIEDILDHTPLEWMLDEAMLKQALTALKKFDPAGVAAADLNESLILQIERSGECAAKPSALHIVRNALDSIDGNRSQTLARIKKRLPQTDSGTLEAALDLIASLNPFPAAGFASSTPTPYSDEALANLLAFRGMEVSRRTIAKYRESFEIPAAHKRKTAE*
20051	M10_240662	UK	2010	B	ST-41/44 complex/Lineage 3	class I	12	ATGACCTTACTCGGAATAAAGCTCAAACAGACCCAGCAGCTCAACCAGCGGCTGCAACAATCTTTGCGCGTATTGCAGATGTCGGGTATCGAACTTGAACGCGAGGTCGAAAACTGGCTGTCGGACAACCCCCTGCTCGAACGCAAAGACACGGATGAATTTTCCGATGCCGAGTTCAGCCATTACACTGCGCCTGCCCGTCAAATCGGCGGAGACGAAGGCGAAGATATGCTGTCCAACATCGCCGGCGAGCAGGATTTCAAGCAATACCTGCACGCGCAAGTATGCGAACACCCGCTTTCCGACCAAGAATCCGCCTGTGTCCACATCCTCATCGATTTCCTTGACGAGCAAGGTTATCTGACCGACAGCATCGAAGACATCCTCGACCATACGCCC…	MTLLGIKLKQTQQLNQRLQQSLRVLQMSGIELEREVENWLSDNPLLERKDTDEFSDAEFSHYTAPARQIGGDEGEDMLSNIAGEQDFKQYLHAQVCEHPLSDQESACVHILIDFLDEQGYLTDSIEDILDHTPLEWMLDEAMLKQALTALKKFDPAGVAAADLNESLILQIERSGECAAKPSALHIVRNALDSIDGNRSQTLARIKKRLPQTDSGTLEAALDLIASLNPFPAAGFASSTPTPYSDEALANLLAFRGMEVSRRTIAKYRESFEIPAAHKRKTAE*
20053	M10_240666	UK	2010	W-135	ST-174 complex	class II	46	ATGACCTTACTCGGAATAAAGCTCAAACAGACCCAGCAGCTCAACCAGCGGCTGCAACAATCTTTGCGCGTATTGCAGATGTCGGGTATCGAACTTGAACGCGAGGTCGAAAACTGGCTGTCGGACAACCCCCTGCTCGAACGCAAAGACACGGATGAATTTTCCGATGCCGAGTTCAGCCATTACACTGCGCCTGCCCGTCAAATCGGCGGAGACGAAGGCGAAGATATGCTGTCCAACATCGCCGGCGAGCAGGATTTCAAGCAATACCTGCACGCGCAAGTATGCGAACACCCGCTTTCCGACCAAGAATCCGCCTGTGTCCACATCCTCATCGATTTCCTTGACGAGCAAGGTTATCTGACCGACAGCATCGAAGACATCCTCGACCATACGCCC…	MTLLGIKLKQTQQLNQRLQQSLRVLQMSGIELEREVENWLSDNPLLERKDTDEFSDAEFSHYTAPARQIGGDEGEDMLSNIAGEQDFKQYLHAQVCEHPLSDQESACVHILIDFLDEQGYLTDSIEDILDHTPLEWMLDEAMLKQALTALKKFDPAGVAAADLNESLILQIERSGECAAKPAALHIVRNALDSIDGNRSQTLARIKKRLPQTDSGTLEAALDLIASLNPFPAAGFASSTPTPYSDEALANLLAFRGMEVSRRTIAKYRESFEIPAAHKRKTAE*
20056	M10_240670	UK	2010	B	ST-269 complex	class I	17	ATGACATTACTCGGAATAAAGCTCAAACAGACCCAGCAGCTCAACCAGCGGCTGCAACAATCTTTGCGCGTATTGCAGATGTCGGGTATCGAACTTGAACGCGAGATCGAAAACTGGCTGTCGGACAATCCCCTGCTCGAACGCAAAGACACGGATGAATTTTCCGATGCCGGGTTTTCCCATTACACCGCGCCCGCGCGCCAAATCGGCGGAGACGAAGGCGAAGATATGCTGTCCAACATCGCCGGCGAAGAAGATTTCAAGCAATACCTGCACGCGCAAGTGTGCGAACACCCGCTTTCCGATCAAGAATCCGCCTGTGTCCACATCCTTATCGATTTCCTTGACGAGCAGGGCTACCTGACCGACAGCATCGAAGACATCCTCGACCATACGCCC…	MTLLGIKLKQTQQLNQRLQQSLRVLQMSGIELEREIENWLSDNPLLERKDTDEFSDAGFSHYTAPARQIGGDEGEDMLSNIAGEEDFKQYLHAQVCEHPLSDQESACVHILIDFLDEQGYLTDSIEDILDHTPLEWMLDEAMLKQALTALQKFDPAGVAAADLNESLILQIERSGECAAKPAALHIVRNALDSINGNRSQTLARIKKHLPQTDSGTLEAALDLIASLNPFPAAGFASSTPTPYSDEALANLLAFRGMEVSRRTIAKYRESFEIPAAHKRKTAE*
20057	M10_240671	UK	2010	W-135	ST-11 complex/ET-37 complex	class II	2	ATGACCTTACTCGGAATAAAGCTCAAACAGACCCAGCAGCTCAACCAGCGGCTGCAACAATCTTTGCGCGTATTGCAGATGTCGGGTATCGAACTTGAACGCGAGGTCGAAAACTGGCTGTCGGACAACCCCCTGCTCGAACGCAAAGACACGGATGAATTTTCCGATGCTAGGTTTTCCCATTACACCGCGCCTGCCCGTCAAATCGGCGGAGACGAAGGCGAAGATATGCTGTCCAACATCGCCGGTGAGCAGGATTTCAAGCAATACCTGCACGCGCAAGTATGCGAACACCCGCTTTCCGACCAAGAAGCCGCCTGTGTCCACATCCTTATCGATTTCCTTGACGAGCAGGGTTATCTGACCGACAGCATCGAAGACATCCTCGACCATACGCCC…	MTLLGIKLKQTQQLNQRLQQSLRVLQMSGIELEREVENWLSDNPLLERKDTDEFSDARFSHYTAPARQIGGDEGEDMLSNIAGEQDFKQYLHAQVCEHPLSDQEAACVHILIDFLDEQGYLTDSIEDILDHTPLEWMLDEAMLQHALTALKKFDPAGVAAADLNESLILQIERSGECAAKPAALHIVRNALDSIDGNRSQTLARIKKHLPQTDSGTLEAALDLIASLNPFPAAGFASSTPTPYSDEALANLLAFRGMEVSRRTIAKYRESLEIPAAHKRKTAE*
20059	M10_240675	UK	2010	Y	ST-167 complex	class I	32	ATGACCTTACTCGGAATAAAGCTCAAACAGACCCAGCAGCTCAACCAGCGGCTGCAACAATCTTTGCGCGTATTGCAGATGTCGGGTATCGAACTTGAACGCGAGGTCGAAAACTGGCTGTCGGACAACCCCCTGCTCGAACGCAAAGACACGGATGAATTTTCCGATGCCGAGTTCAGCCATTACACTGCGCCTGCCCGTCAAATCGGCGGAGACGAAGGCGAAGATATGCTGTCCAACATCGCCGGCGAGCAGGATTTCAAGCAATACCTGCACGCGCAAGTATGCGAACACCCGCTTTCCGACCAAGAATCCGCCTGTGTCCACATCCTCATCGATTTCCTTGACGAGCAAGGTTATCTGACCGACAGCATCGAAGACATCCTCGACCATACGCCC…	MTLLGIKLKQTQQLNQRLQQSLRVLQMSGIELEREVENWLSDNPLLERKDTDEFSDAEFSHYTAPARQIGGDEGEDMLSNIAGEQDFKQYLHAQVCEHPLSDQESACVHILIDFLDEQGYLTDSIEDILDHTPLEWMLDEAMLKQALTALKKFDPAGVAAADLNESLILQIERSGECAAKPSALHIVRNALDSIDGNRSQTLARIKKRLPQTDSGTLEAALDLIASLNPFPAAGFASSTPTPYSDEALANLLAFRGMEVSRRTVAKYRESFEIPAAHKRKTAE*
20060	M10_240676	UK	2010	B	-	class I	74	ATGACGTTACTCGGAATAAAGCTCAAACAGACCCAGCAGCTCAACCAGCGGCTGCAACAATCTTTGCGCGTATTGCAGATGTCGGGTATCGAACTTGAACGCGAGGTCGAAAACTGGCTGTCGGATAATCCCCTGCTCGAACGCAAAGACACGGATGAATTTTCCGATGCCGAATTCAGCCATTACACCGCGCCCGCGCGCCAAATCGGCGGAGACGAAGGCGAAGATATGCTGTCCAACATCGCCGGCGAGCAGGATTTCAAGCAATACCTGCACGCGCAAGTGTGCGAACACCCGCTTTCCGACCAAGAAGCCGCCTGTGTCCACATCCTTATCGATTTCCTTGACGAGCAGGGTTATCTGACCGACAGCATCGAAGACATTCTCGACCATACGCCC…	MTLLGIKLKQTQQLNQRLQQSLRVLQMSGIELEREVENWLSDNPLLERKDTDEFSDAEFSHYTAPARQIGGDEGEDMLSNIAGEQDFKQYLHAQVCEHPLSDQEAACVHILIDFLDEQGYLTDSIEDILDHTPLEWMLDEAMLQHALTALKKFDPAGVAAADLTESLILQIERLGECAAKPSALHIVRNALDSIDGNRSQTLARIKKHLPQTDSGTLEAALDLIASLNPFPAAGFASSTPTPYSDEALANLLAFRGMEVSRRTIAKYRESFEIPAAHKRKTAE*
20062	M10_240678	UK	2010	B	ST-41/44 complex/Lineage 3	class I	12	ATGACCTTACTCGGAATAAAGCTCAAACAGACCCAGCAGCTCAACCAGCGGCTGCAACAATCTTTGCGCGTATTGCAGATGTCGGGTATCGAACTTGAACGCGAGGTCGAAAACTGGCTGTCGGACAACCCCCTGCTCGAACGCAAAGACACGGATGAATTTTCCGATGCCGAGTTCAGCCATTACACTGCGCCTGCCCGTCAAATCGGCGGAGACGAAGGCGAAGATATGCTGTCCAACATCGCCGGCGAGCAGGATTTCAAGCAATACCTGCACGCGCAAGTATGCGAACACCCGCTTTCCGACCAAGAATCCGCCTGTGTCCACATCCTCATCGATTTCCTTGACGAGCAAGGTTATCTGACCGACAGCATCGAAGACATCCTCGACCATACGCCC…	MTLLGIKLKQTQQLNQRLQQSLRVLQMSGIELEREVENWLSDNPLLERKDTDEFSDAEFSHYTAPARQIGGDEGEDMLSNIAGEQDFKQYLHAQVCEHPLSDQESACVHILIDFLDEQGYLTDSIEDILDHTPLEWMLDEAMLKQALTALKKFDPAGVAAADLNESLILQIERSGECAAKPSALHIVRNALDSIDGNRSQTLARIKKRLPQTDSGTLEAALDLIASLNPFPAAGFASSTPTPYSDEALANLLAFRGMEVSRRTIAKYRESFEIPAAHKRKTAE*
20064	M10_240682	UK	2010	B	ST-269 complex	class I	17	ATGACATTACTCGGAATAAAGCTCAAACAGACCCAGCAGCTCAACCAGCGGCTGCAACAATCTTTGCGCGTATTGCAGATGTCGGGTATCGAACTTGAACGCGAGATCGAAAACTGGCTGTCGGACAATCCCCTGCTCGAACGCAAAGACACGGATGAATTTTCCGATGCCGGGTTTTCCCATTACACCGCGCCCGCGCGCCAAATCGGCGGAGACGAAGGCGAAGATATGCTGTCCAACATCGCCGGCGAAGAAGATTTCAAGCAATACCTGCACGCGCAAGTGTGCGAACACCCGCTTTCCGATCAAGAATCCGCCTGTGTCCACATCCTTATCGATTTCCTTGACGAGCAGGGCTACCTGACCGACAGCATCGAAGACATCCTCGACCATACGCCC…	MTLLGIKLKQTQQLNQRLQQSLRVLQMSGIELEREIENWLSDNPLLERKDTDEFSDAGFSHYTAPARQIGGDEGEDMLSNIAGEEDFKQYLHAQVCEHPLSDQESACVHILIDFLDEQGYLTDSIEDILDHTPLEWMLDEAMLKQALTALQKFDPAGVAAADLNESLILQIERSGECAAKPAALHIVRNALDSINGNRSQTLARIKKHLPQTDSGTLEAALDLIASLNPFPAAGFASSTPTPYSDEALANLLAFRGMEVSRRTIAKYRESFEIPAAHKRKTAE*
20066	M10_240684	UK	2010	B	ST-11 complex/ET-37 complex	class II	28	ATGACCTTACTCGGAATAAAGCTCAAACAGACCCAGCAGCTCAACCAGCGGCTGCAACAATCTTTGCGCGTATTGCAGATGTCGGGTATCGAACTTGAACGCGAGGTCGAAAACTGGCTGTCGGACAACCCCCTGCTCGAACGCAAAGACACGGATGAATTTTCCGATGCCGAGTTCAGCCATTACACTGCGCCTGCCCGTCAAATCGGCGGAGACGAAGGCGAAGATATGCTGTCCAACATCGCCGGCGAGCAGGATTTCAAGCAATACCTGCACGCGCAAGTATGCGAACACCCGCTTTCCGACCAAGAATCCGCCTGTGTCCACATCCTCATCGATTTCCTTGACGAGCAAGGTTATCTGACCGACAGCATCGAAGACATCCTCGACCATACGCCC…	MTLLGIKLKQTQQLNQRLQQSLRVLQMSGIELEREVENWLSDNPLLERKDTDEFSDAEFSHYTAPARQIGGDEGEDMLSNIAGEQDFKQYLHAQVCEHPLSDQESACVHILIDFLDEQGYLTDSIEDILDHTPLEWMLDEAMLKQALTALQKFDPAGVAAADLNESLILQIERSGECAAKPAALHIVRNALDSIDGNRSQTLARIKKHLPQTDSGTLEAALDLIASLNPFPAAGFASSTPTPYSDEALANLLAFRGMEVSRRTIAKYRESLEIPAAHKRKTAE*
20068	M10_240687	UK	2010	B	ST-60 complex	class I	4	ATGACCTTACTCGGAATAAAGCTCAAACAGACCCAGCAGCTCAACCAGCGGCTGCAACAATCTTTGCGCGTATTGCAGATGTCGGGTATCGAACTTGAACGCGAGGTCGAAAACTGGCTGTCGGACAACCCCCTGCTCGAACGCAAAGACACGGATGAATTTTCCGATGCCGAGTTCAGCCATTACACTGCGCCTGCCCGTCAAATCGGCGGAGACGAAGGCGAAGATATGCTGTCCAACATCGCCGGCGAGCAGGATTTCAAGCAATACCTGCACGCGCAAGTATGCGAACACCCGCTTTCCGACCAAGAATCCGCCTGTGTCCACATCCTCATCGATTTCCTTGACGAGCAAGGTTATCTGACCGACAGCATCGAAGACATCCTCGACCATACGCCC…	MTLLGIKLKQTQQLNQRLQQSLRVLQMSGIELEREVENWLSDNPLLERKDTDEFSDAEFSHYTAPARQIGGDEGEDMLSNIAGEQDFKQYLHAQVCEHPLSDQESACVHILIDFLDEQGYLTDSIEDILDHTPLEWMLDEAMLKQALTALKKFDPAGVAAADLNESLILQIERSGECAAKPSALHIVRNALDSIDGNRSQTLARIKKRLPQTDSGTLEAALDLIASLNPFPAAGFASSTPTPYSDEALANLLAFRGMEVSRRTIAKYRESFEIPAAHKRKTAE*
20070	M10_240690	UK	2010	B	ST-41/44 complex/Lineage 3	class I	12	ATGACCTTACTCGGAATAAAGCTCAAACAGACCCAGCAGCTCAACCAGCGGCTGCAACAATCTTTGCGCGTATTGCAGATGTCGGGTATCGAACTTGAACGCGAGGTCGAAAACTGGCTGTCGGACAACCCCCTGCTCGAACGCAAAGACACGGATGAATTTTCCGATGCCGAGTTCAGCCATTACACTGCGCCTGCCCGTCAAATCGGCGGAGACGAAGGCGAAGATATGCTGTCCAACATCGCCGGCGAGCAGGATTTCAAGCAATACCTGCACGCGCAAGTATGCGAACACCCGCTTTCCGACCAAGAATCCGCCTGTGTCCACATCCTCATCGATTTCCTTGACGAGCAAGGTTATCTGACCGACAGCATCGAAGACATCCTCGACCATACGCCC…	MTLLGIKLKQTQQLNQRLQQSLRVLQMSGIELEREVENWLSDNPLLERKDTDEFSDAEFSHYTAPARQIGGDEGEDMLSNIAGEQDFKQYLHAQVCEHPLSDQESACVHILIDFLDEQGYLTDSIEDILDHTPLEWMLDEAMLKQALTALKKFDPAGVAAADLNESLILQIERSGECAAKPSALHIVRNALDSIDGNRSQTLARIKKRLPQTDSGTLEAALDLIASLNPFPAAGFASSTPTPYSDEALANLLAFRGMEVSRRTIAKYRESFEIPAAHKRKTAE*
20071	M10_240693	UK	2010	B	ST-60 complex	class I	4	ATGACCTTACTCGGAATAAAGCTCAAACAGACCCAGCAGCTCAACCAGCGGCTGCAACAATCTTTGCGCGTATTGCAGATGTCGGGTATCGAACTTGAACGCGAGGTCGAAAACTGGCTGTCGGACAACCCCCTGCTCGAACGCAAAGACACGGATGAATTTTCCGATGCCGAGTTCAGCCATTACACTGCGCCTGCCCGTCAAATCGGCGGAGACGAAGGCGAAGATATGCTGTCCAACATCGCCGGCGAGCAGGATTTCAAGCAATACCTGCACGCGCAAGTATGCGAACACCCGCTTTCCGACCAAGAATCCGCCTGTGTCCACATCCTCATCGATTTCCTTGACGAGCAAGGTTATCTGACCGACAGCATCGAAGACATCCTCGACCATACGCCC…	MTLLGIKLKQTQQLNQRLQQSLRVLQMSGIELEREVENWLSDNPLLERKDTDEFSDAEFSHYTAPARQIGGDEGEDMLSNIAGEQDFKQYLHAQVCEHPLSDQESACVHILIDFLDEQGYLTDSIEDILDHTPLEWMLDEAMLKQALTALKKFDPAGVAAADLNESLILQIERSGECAAKPSALHIVRNALDSIDGNRSQTLARIKKRLPQTDSGTLEAALDLIASLNPFPAAGFASSTPTPYSDEALANLLAFRGMEVSRRTIAKYRESFEIPAAHKRKTAE*
20072	M10_240694	UK	2010	Y	ST-174 complex	class II	46	ATGACCTTACTCGGAATAAAGCTCAAACAGACCCAGCAGCTCAACCAGCGGCTGCAACAATCTTTGCGCGTATTGCAGATGTCGGGTATCGAACTTGAACGCGAGGTCGAAAACTGGCTGTCGGACAACCCCCTGCTCGAACGCAAAGACACGGATGAATTTTCCGATGCCGAGTTCAGCCATTACACTGCGCCTGCCCGTCAAATCGGCGGAGACGAAGGCGAAGATATGCTGTCCAACATCGCCGGCGAGCAGGATTTCAAGCAATACCTGCACGCGCAAGTATGCGAACACCCGCTTTCCGACCAAGAATCCGCCTGTGTCCACATCCTCATCGATTTCCTTGACGAGCAAGGTTATCTGACCGACAGCATCGAAGACATCCTCGACCATACGCCC…	MTLLGIKLKQTQQLNQRLQQSLRVLQMSGIELEREVENWLSDNPLLERKDTDEFSDAEFSHYTAPARQIGGDEGEDMLSNIAGEQDFKQYLHAQVCEHPLSDQESACVHILIDFLDEQGYLTDSIEDILDHTPLEWMLDEAMLKQALTALKKFDPAGVAAADLNESLILQIERSGECAAKPAALHIVRNALDSIDGNRSQTLARIKKRLPQTDSGTLEAALDLIASLNPFPAAGFASSTPTPYSDEALANLLAFRGMEVSRRTIAKYRESFEIPAAHKRKTAE*
20078	M10_240704	UK	2010	B	ST-269 complex	class I	17	ATGACATTACTCGGAATAAAGCTCAAACAGACCCAGCAGCTCAACCAGCGGCTGCAACAATCTTTGCGCGTATTGCAGATGTCGGGTATCGAACTTGAACGCGAGATCGAAAACTGGCTGTCGGACAATCCCCTGCTCGAACGCAAAGACACGGATGAATTTTCCGATGCCGGGTTTTCCCATTACACCGCGCCCGCGCGCCAAATCGGCGGAGACGAAGGCGAAGATATGCTGTCCAACATCGCCGGCGAAGAAGATTTCAAGCAATACCTGCACGCGCAAGTGTGCGAACACCCGCTTTCCGATCAAGAATCCGCCTGTGTCCACATCCTTATCGATTTCCTTGACGAGCAGGGCTACCTGACCGACAGCATCGAAGACATCCTCGACCATACGCCC…	MTLLGIKLKQTQQLNQRLQQSLRVLQMSGIELEREIENWLSDNPLLERKDTDEFSDAGFSHYTAPARQIGGDEGEDMLSNIAGEEDFKQYLHAQVCEHPLSDQESACVHILIDFLDEQGYLTDSIEDILDHTPLEWMLDEAMLKQALTALQKFDPAGVAAADLNESLILQIERSGECAAKPAALHIVRNALDSINGNRSQTLARIKKHLPQTDSGTLEAALDLIASLNPFPAAGFASSTPTPYSDEALANLLAFRGMEVSRRTIAKYRESFEIPAAHKRKTAE*
20079	M10_240705	UK	2010	C	ST-103 complex	class I	31	ATGACCTTACTCGGAATAAAGCTCAAACAGACCCAGCAGCTCAACCAGCGGCTGCAACAATCTTTGCGCGTATTGCAGATGTCGGGTATCGAACTTGAACGCGAGGTCGAAAACTGGCTGTCGGACAACCCCCTGCTCGAACGCAAAGACACGGATGAATTTTCCGATGCCGAGTTCAGCCATTACACTGCGCCTGCCCGTCAAATCGGCGGAGACGAAGGCGAAGATATGCTGTCCAACATCGCCGGCGAGCAGGATTTCAAGCAATACCTGCACGCGCAAGTATGCGAACACCCGCTTTCCGACCAAGAATCCGCCTGTGTCCACATCCTCATCGATTTCCTTGACGAGCAAGGTTATCTGACCGACAGCATCGAAGACATCCTCGACCATACGCCC…	MTLLGIKLKQTQQLNQRLQQSLRVLQMSGIELEREVENWLSDNPLLERKDTDEFSDAEFSHYTAPARQIGGDEGEDMLSNIAGEQDFKQYLHAQVCEHPLSDQESACVHILIDFLDEQGYLTDSIEDILDHTPLEWMLDEAMLKQALTALKKFDPAGVAAADLNESLILQIERSGECAAKPSALHIVRNALDSIDGNRSQTLARIKKRLPQTDSGTLEAALDLIASLNPFPAAGFASSTPTPYSDEALANLLAFRGMEVSRRTIAKYRESFEIPAAHKRKTAE*
20080	M10_240707	UK	2010	B	ST-41/44 complex/Lineage 3	class I	41	ATGACCTTAATCGGAATAAAGCTCAAACAGACCCAGCAGCTCAACCAGCGGCTGCAACAATCTTTGCGCGTATTGCAGATGTCGGGTATCGAACTTGAACGCGAGGTCGAAAACTGGCTGTCGGACAATCCCCTGCTCGAACGCAAAGACACGGATGAATTTTCCGATGCTAGGTTTTCCCATTACACCGCGCCTGCCCGTCAAATCGGCGGAGACGAAGGCGAAGATATGCTGTCCAACATCGCCGGTGAGCAGGATTTCAAGCAATACCTGCACGCGCAAGTATGCGAACACCCGCTTTCCGACCAAGAAGCCGCCTGTGTCCACATCCTTATCGATTTCCTTGACGAGCAGGGTTATCTGACCGACAGCATCGAAGACATCCTCGACCATACGCCC…	MTLIGIKLKQTQQLNQRLQQSLRVLQMSGIELEREVENWLSDNPLLERKDTDEFSDARFSHYTAPARQIGGDEGEDMLSNIAGEQDFKQYLHAQVCEHPLSDQEAACVHILIDFLDEQGYLTDSIEDILDHTPLEWMLDEAMLQHALTALKKFDPAGVAAADLNESLILQIERLGECAAKPAALHIVRNALDSIDGNRSQTLARIKNTCPKPTAAHSKPHSTSLLRSIPFPPPVLPRPHPRRILTRHSPTCWLSAAWRFLAAPLPNTENPLRFRQHTNAKPQNNCRIIL*
20082	M10_240709	UK	2010	B	ST-269 complex	class I	17	ATGACATTACTCGGAATAAAGCTCAAACAGACCCAGCAGCTCAACCAGCGGCTGCAACAATCTTTGCGCGTATTGCAGATGTCGGGTATCGAACTTGAACGCGAGATCGAAAACTGGCTGTCGGACAATCCCCTGCTCGAACGCAAAGACACGGATGAATTTTCCGATGCCGGGTTTTCCCATTACACCGCGCCCGCGCGCCAAATCGGCGGAGACGAAGGCGAAGATATGCTGTCCAACATCGCCGGCGAAGAAGATTTCAAGCAATACCTGCACGCGCAAGTGTGCGAACACCCGCTTTCCGATCAAGAATCCGCCTGTGTCCACATCCTTATCGATTTCCTTGACGAGCAGGGCTACCTGACCGACAGCATCGAAGACATCCTCGACCATACGCCC…	MTLLGIKLKQTQQLNQRLQQSLRVLQMSGIELEREIENWLSDNPLLERKDTDEFSDAGFSHYTAPARQIGGDEGEDMLSNIAGEEDFKQYLHAQVCEHPLSDQESACVHILIDFLDEQGYLTDSIEDILDHTPLEWMLDEAMLKQALTALQKFDPAGVAAADLNESLILQIERSGECAAKPAALHIVRNALDSINGNRSQTLARIKKHLPQTDSGTLEAALDLIASLNPFPAAGFASSTPTPYSDEALANLLAFRGMEVSRRTIAKYRESFEIPAAHKRKTAE*
20083	M10_240711	UK	2010	B	ST-269 complex	class I	17	ATGACATTACTCGGAATAAAGCTCAAACAGACCCAGCAGCTCAACCAGCGGCTGCAACAATCTTTGCGCGTATTGCAGATGTCGGGTATCGAACTTGAACGCGAGATCGAAAACTGGCTGTCGGACAATCCCCTGCTCGAACGCAAAGACACGGATGAATTTTCCGATGCCGGGTTTTCCCATTACACCGCGCCCGCGCGCCAAATCGGCGGAGACGAAGGCGAAGATATGCTGTCCAACATCGCCGGCGAAGAAGATTTCAAGCAATACCTGCACGCGCAAGTGTGCGAACACCCGCTTTCCGATCAAGAATCCGCCTGTGTCCACATCCTTATCGATTTCCTTGACGAGCAGGGCTACCTGACCGACAGCATCGAAGACATCCTCGACCATACGCCC…	MTLLGIKLKQTQQLNQRLQQSLRVLQMSGIELEREIENWLSDNPLLERKDTDEFSDAGFSHYTAPARQIGGDEGEDMLSNIAGEEDFKQYLHAQVCEHPLSDQESACVHILIDFLDEQGYLTDSIEDILDHTPLEWMLDEAMLKQALTALQKFDPAGVAAADLNESLILQIERSGECAAKPAALHIVRNALDSINGNRSQTLARIKKHLPQTDSGTLEAALDLIASLNPFPAAGFASSTPTPYSDEALANLLAFRGMEVSRRTIAKYRESFEIPAAHKRKTAE*
20086	M10_240716	UK	2010	B	ST-461 complex	class I	12	ATGACCTTACTCGGAATAAAGCTCAAACAGACCCAGCAGCTCAACCAGCGGCTGCAACAATCTTTGCGCGTATTGCAGATGTCGGGTATCGAACTTGAACGCGAGGTCGAAAACTGGCTGTCGGACAACCCCCTGCTCGAACGCAAAGACACGGATGAATTTTCCGATGCCGAGTTCAGCCATTACACTGCGCCTGCCCGTCAAATCGGCGGAGACGAAGGCGAAGATATGCTGTCCAACATCGCCGGCGAGCAGGATTTCAAGCAATACCTGCACGCGCAAGTATGCGAACACCCGCTTTCCGACCAAGAATCCGCCTGTGTCCACATCCTCATCGATTTCCTTGACGAGCAAGGTTATCTGACCGACAGCATCGAAGACATCCTCGACCATACGCCC…	MTLLGIKLKQTQQLNQRLQQSLRVLQMSGIELEREVENWLSDNPLLERKDTDEFSDAEFSHYTAPARQIGGDEGEDMLSNIAGEQDFKQYLHAQVCEHPLSDQESACVHILIDFLDEQGYLTDSIEDILDHTPLEWMLDEAMLKQALTALKKFDPAGVAAADLNESLILQIERSGECAAKPSALHIVRNALDSIDGNRSQTLARIKKRLPQTDSGTLEAALDLIASLNPFPAAGFASSTPTPYSDEALANLLAFRGMEVSRRTIAKYRESFEIPAAHKRKTAE*
20087	M10_240717	UK	2010	B	ST-213 complex	class I	41	ATGACCTTAATCGGAATAAAGCTCAAACAGACCCAGCAGCTCAACCAGCGGCTGCAACAATCTTTGCGCGTATTGCAGATGTCGGGTATCGAACTTGAACGCGAGGTCGAAAACTGGCTGTCGGACAATCCCCTGCTCGAACGCAAAGACACGGATGAATTTTCCGATGCTAGGTTTTCCCATTACACCGCGCCTGCCCGTCAAATCGGCGGAGACGAAGGCGAAGATATGCTGTCCAACATCGCCGGTGAGCAGGATTTCAAGCAATACCTGCACGCGCAAGTATGCGAACACCCGCTTTCCGACCAAGAAGCCGCCTGTGTCCACATCCTTATCGATTTCCTTGACGAGCAGGGTTATCTGACCGACAGCATCGAAGACATCCTCGACCATACGCCC…	MTLIGIKLKQTQQLNQRLQQSLRVLQMSGIELEREVENWLSDNPLLERKDTDEFSDARFSHYTAPARQIGGDEGEDMLSNIAGEQDFKQYLHAQVCEHPLSDQEAACVHILIDFLDEQGYLTDSIEDILDHTPLEWMLDEAMLQHALTALKKFDPAGVAAADLNESLILQIERLGECAAKPAALHIVRNALDSIDGNRSQTLARIKNTCPKPTAAHSKPHSTSLLRSIPFPPPVLPRPHPRRILTRHSPTCWLSAAWRFLAAPLPNTENPLRFRQHTNAKPQNNCRIIL*
20088	M10_240718	UK	2010	B	ST-60 complex	class I	4	ATGACCTTACTCGGAATAAAGCTCAAACAGACCCAGCAGCTCAACCAGCGGCTGCAACAATCTTTGCGCGTATTGCAGATGTCGGGTATCGAACTTGAACGCGAGGTCGAAAACTGGCTGTCGGACAACCCCCTGCTCGAACGCAAAGACACGGATGAATTTTCCGATGCCGAGTTCAGCCATTACACTGCGCCTGCCCGTCAAATCGGCGGAGACGAAGGCGAAGATATGCTGTCCAACATCGCCGGCGAGCAGGATTTCAAGCAATACCTGCACGCGCAAGTATGCGAACACCCGCTTTCCGACCAAGAATCCGCCTGTGTCCACATCCTCATCGATTTCCTTGACGAGCAAGGTTATCTGACCGACAGCATCGAAGACATCCTCGACCATACGCCC…	MTLLGIKLKQTQQLNQRLQQSLRVLQMSGIELEREVENWLSDNPLLERKDTDEFSDAEFSHYTAPARQIGGDEGEDMLSNIAGEQDFKQYLHAQVCEHPLSDQESACVHILIDFLDEQGYLTDSIEDILDHTPLEWMLDEAMLKQALTALKKFDPAGVAAADLNESLILQIERSGECAAKPSALHIVRNALDSIDGNRSQTLARIKKRLPQTDSGTLEAALDLIASLNPFPAAGFASSTPTPYSDEALANLLAFRGMEVSRRTIAKYRESFEIPAAHKRKTAE*
20096	M10_240729	UK	2010	B	ST-269 complex	class I	17	ATGACATTACTCGGAATAAAGCTCAAACAGACCCAGCAGCTCAACCAGCGGCTGCAACAATCTTTGCGCGTATTGCAGATGTCGGGTATCGAACTTGAACGCGAGATCGAAAACTGGCTGTCGGACAATCCCCTGCTCGAACGCAAAGACACGGATGAATTTTCCGATGCCGGGTTTTCCCATTACACCGCGCCCGCGCGCCAAATCGGCGGAGACGAAGGCGAAGATATGCTGTCCAACATCGCCGGCGAAGAAGATTTCAAGCAATACCTGCACGCGCAAGTGTGCGAACACCCGCTTTCCGATCAAGAATCCGCCTGTGTCCACATCCTTATCGATTTCCTTGACGAGCAGGGCTACCTGACCGACAGCATCGAAGACATCCTCGACCATACGCCC…	MTLLGIKLKQTQQLNQRLQQSLRVLQMSGIELEREIENWLSDNPLLERKDTDEFSDAGFSHYTAPARQIGGDEGEDMLSNIAGEEDFKQYLHAQVCEHPLSDQESACVHILIDFLDEQGYLTDSIEDILDHTPLEWMLDEAMLKQALTALQKFDPAGVAAADLNESLILQIERSGECAAKPAALHIVRNALDSINGNRSQTLARIKKHLPQTDSGTLEAALDLIASLNPFPAAGFASSTPTPYSDEALANLLAFRGMEVSRRTIAKYRESFEIPAAHKRKTAE*
20099	M10_240732	UK	2010	Y	ST-23 complex/Cluster A3	class I	4	ATGACCTTACTCGGAATAAAGCTCAAACAGACCCAGCAGCTCAACCAGCGGCTGCAACAATCTTTGCGCGTATTGCAGATGTCGGGTATCGAACTTGAACGCGAGGTCGAAAACTGGCTGTCGGACAACCCCCTGCTCGAACGCAAAGACACGGATGAATTTTCCGATGCCGAGTTCAGCCATTACACTGCGCCTGCCCGTCAAATCGGCGGAGACGAAGGCGAAGATATGCTGTCCAACATCGCCGGCGAGCAGGATTTCAAGCAATACCTGCACGCGCAAGTATGCGAACACCCGCTTTCCGACCAAGAATCCGCCTGTGTCCACATCCTCATCGATTTCCTTGACGAGCAAGGTTATCTGACCGACAGCATCGAAGACATCCTCGACCATACGCCC…	MTLLGIKLKQTQQLNQRLQQSLRVLQMSGIELEREVENWLSDNPLLERKDTDEFSDAEFSHYTAPARQIGGDEGEDMLSNIAGEQDFKQYLHAQVCEHPLSDQESACVHILIDFLDEQGYLTDSIEDILDHTPLEWMLDEAMLKQALTALKKFDPAGVAAADLNESLILQIERSGECAAKPSALHIVRNALDSIDGNRSQTLARIKKRLPQTDSGTLEAALDLIASLNPFPAAGFASSTPTPYSDEALANLLAFRGMEVSRRTIAKYRESFEIPAAHKRKTAE*
20102	M10_240742	UK	2010	B	ST-213 complex	class I	41	ATGACCTTAATCGGAATAAAGCTCAAACAGACCCAGCAGCTCAACCAGCGGCTGCAACAATCTTTGCGCGTATTGCAGATGTCGGGTATCGAACTTGAACGCGAGGTCGAAAACTGGCTGTCGGACAATCCCCTGCTCGAACGCAAAGACACGGATGAATTTTCCGATGCTAGGTTTTCCCATTACACCGCGCCTGCCCGTCAAATCGGCGGAGACGAAGGCGAAGATATGCTGTCCAACATCGCCGGTGAGCAGGATTTCAAGCAATACCTGCACGCGCAAGTATGCGAACACCCGCTTTCCGACCAAGAAGCCGCCTGTGTCCACATCCTTATCGATTTCCTTGACGAGCAGGGTTATCTGACCGACAGCATCGAAGACATCCTCGACCATACGCCC…	MTLIGIKLKQTQQLNQRLQQSLRVLQMSGIELEREVENWLSDNPLLERKDTDEFSDARFSHYTAPARQIGGDEGEDMLSNIAGEQDFKQYLHAQVCEHPLSDQEAACVHILIDFLDEQGYLTDSIEDILDHTPLEWMLDEAMLQHALTALKKFDPAGVAAADLNESLILQIERLGECAAKPAALHIVRNALDSIDGNRSQTLARIKNTCPKPTAAHSKPHSTSLLRSIPFPPPVLPRPHPRRILTRHSPTCWLSAAWRFLAAPLPNTENPLRFRQHTNAKPQNNCRIIL*
20104	M10_240745	UK	2010	Y	ST-23 complex/Cluster A3	class I	4	ATGACCTTACTCGGAATAAAGCTCAAACAGACCCAGCAGCTCAACCAGCGGCTGCAACAATCTTTGCGCGTATTGCAGATGTCGGGTATCGAACTTGAACGCGAGGTCGAAAACTGGCTGTCGGACAACCCCCTGCTCGAACGCAAAGACACGGATGAATTTTCCGATGCCGAGTTCAGCCATTACACTGCGCCTGCCCGTCAAATCGGCGGAGACGAAGGCGAAGATATGCTGTCCAACATCGCCGGCGAGCAGGATTTCAAGCAATACCTGCACGCGCAAGTATGCGAACACCCGCTTTCCGACCAAGAATCCGCCTGTGTCCACATCCTCATCGATTTCCTTGACGAGCAAGGTTATCTGACCGACAGCATCGAAGACATCCTCGACCATACGCCC…	MTLLGIKLKQTQQLNQRLQQSLRVLQMSGIELEREVENWLSDNPLLERKDTDEFSDAEFSHYTAPARQIGGDEGEDMLSNIAGEQDFKQYLHAQVCEHPLSDQESACVHILIDFLDEQGYLTDSIEDILDHTPLEWMLDEAMLKQALTALKKFDPAGVAAADLNESLILQIERSGECAAKPSALHIVRNALDSIDGNRSQTLARIKKRLPQTDSGTLEAALDLIASLNPFPAAGFASSTPTPYSDEALANLLAFRGMEVSRRTIAKYRESFEIPAAHKRKTAE*
20107	M10_240748	UK	2010	B	ST-41/44 complex/Lineage 3	class I	12	ATGACCTTACTCGGAATAAAGCTCAAACAGACCCAGCAGCTCAACCAGCGGCTGCAACAATCTTTGCGCGTATTGCAGATGTCGGGTATCGAACTTGAACGCGAGGTCGAAAACTGGCTGTCGGACAACCCCCTGCTCGAACGCAAAGACACGGATGAATTTTCCGATGCCGAGTTCAGCCATTACACTGCGCCTGCCCGTCAAATCGGCGGAGACGAAGGCGAAGATATGCTGTCCAACATCGCCGGCGAGCAGGATTTCAAGCAATACCTGCACGCGCAAGTATGCGAACACCCGCTTTCCGACCAAGAATCCGCCTGTGTCCACATCCTCATCGATTTCCTTGACGAGCAAGGTTATCTGACCGACAGCATCGAAGACATCCTCGACCATACGCCC…	MTLLGIKLKQTQQLNQRLQQSLRVLQMSGIELEREVENWLSDNPLLERKDTDEFSDAEFSHYTAPARQIGGDEGEDMLSNIAGEQDFKQYLHAQVCEHPLSDQESACVHILIDFLDEQGYLTDSIEDILDHTPLEWMLDEAMLKQALTALKKFDPAGVAAADLNESLILQIERSGECAAKPSALHIVRNALDSIDGNRSQTLARIKKRLPQTDSGTLEAALDLIASLNPFPAAGFASSTPTPYSDEALANLLAFRGMEVSRRTIAKYRESFEIPAAHKRKTAE*
20109	M10_240750	UK	2010	B	ST-41/44 complex/Lineage 3	class I	12	ATGACCTTACTCGGAATAAAGCTCAAACAGACCCAGCAGCTCAACCAGCGGCTGCAACAATCTTTGCGCGTATTGCAGATGTCGGGTATCGAACTTGAACGCGAGGTCGAAAACTGGCTGTCGGACAACCCCCTGCTCGAACGCAAAGACACGGATGAATTTTCCGATGCCGAGTTCAGCCATTACACTGCGCCTGCCCGTCAAATCGGCGGAGACGAAGGCGAAGATATGCTGTCCAACATCGCCGGCGAGCAGGATTTCAAGCAATACCTGCACGCGCAAGTATGCGAACACCCGCTTTCCGACCAAGAATCCGCCTGTGTCCACATCCTCATCGATTTCCTTGACGAGCAAGGTTATCTGACCGACAGCATCGAAGACATCCTCGACCATACGCCC…	MTLLGIKLKQTQQLNQRLQQSLRVLQMSGIELEREVENWLSDNPLLERKDTDEFSDAEFSHYTAPARQIGGDEGEDMLSNIAGEQDFKQYLHAQVCEHPLSDQESACVHILIDFLDEQGYLTDSIEDILDHTPLEWMLDEAMLKQALTALKKFDPAGVAAADLNESLILQIERSGECAAKPSALHIVRNALDSIDGNRSQTLARIKKRLPQTDSGTLEAALDLIASLNPFPAAGFASSTPTPYSDEALANLLAFRGMEVSRRTIAKYRESFEIPAAHKRKTAE*
20110	M10_240751	UK	2010	B	ST-213 complex	class I	41	ATGACCTTAATCGGAATAAAGCTCAAACAGACCCAGCAGCTCAACCAGCGGCTGCAACAATCTTTGCGCGTATTGCAGATGTCGGGTATCGAACTTGAACGCGAGGTCGAAAACTGGCTGTCGGACAATCCCCTGCTCGAACGCAAAGACACGGATGAATTTTCCGATGCTAGGTTTTCCCATTACACCGCGCCTGCCCGTCAAATCGGCGGAGACGAAGGCGAAGATATGCTGTCCAACATCGCCGGTGAGCAGGATTTCAAGCAATACCTGCACGCGCAAGTATGCGAACACCCGCTTTCCGACCAAGAAGCCGCCTGTGTCCACATCCTTATCGATTTCCTTGACGAGCAGGGTTATCTGACCGACAGCATCGAAGACATCCTCGACCATACGCCC…	MTLIGIKLKQTQQLNQRLQQSLRVLQMSGIELEREVENWLSDNPLLERKDTDEFSDARFSHYTAPARQIGGDEGEDMLSNIAGEQDFKQYLHAQVCEHPLSDQEAACVHILIDFLDEQGYLTDSIEDILDHTPLEWMLDEAMLQHALTALKKFDPAGVAAADLNESLILQIERLGECAAKPAALHIVRNALDSIDGNRSQTLARIKNTCPKPTAAHSKPHSTSLLRSIPFPPPVLPRPHPRRILTRHSPTCWLSAAWRFLAAPLPNTENPLRFRQHTNAKPQNNCRIIL*
20111	M10_240752	UK	2010	B	ST-269 complex	class I	17	ATGACATTACTCGGAATAAAGCTCAAACAGACCCAGCAGCTCAACCAGCGGCTGCAACAATCTTTGCGCGTATTGCAGATGTCGGGTATCGAACTTGAACGCGAGATCGAAAACTGGCTGTCGGACAATCCCCTGCTCGAACGCAAAGACACGGATGAATTTTCCGATGCCGGGTTTTCCCATTACACCGCGCCCGCGCGCCAAATCGGCGGAGACGAAGGCGAAGATATGCTGTCCAACATCGCCGGCGAAGAAGATTTCAAGCAATACCTGCACGCGCAAGTGTGCGAACACCCGCTTTCCGATCAAGAATCCGCCTGTGTCCACATCCTTATCGATTTCCTTGACGAGCAGGGCTACCTGACCGACAGCATCGAAGACATCCTCGACCATACGCCC…	MTLLGIKLKQTQQLNQRLQQSLRVLQMSGIELEREIENWLSDNPLLERKDTDEFSDAGFSHYTAPARQIGGDEGEDMLSNIAGEEDFKQYLHAQVCEHPLSDQESACVHILIDFLDEQGYLTDSIEDILDHTPLEWMLDEAMLKQALTALQKFDPAGVAAADLNESLILQIERSGECAAKPAALHIVRNALDSINGNRSQTLARIKKHLPQTDSGTLEAALDLIASLNPFPAAGFASSTPTPYSDEALANLLAFRGMEVSRRTIAKYRESFEIPAAHKRKTAE*
20115	M10_240759	UK	2010	Y	ST-174 complex	class II	46	ATGACCTTACTCGGAATAAAGCTCAAACAGACCCAGCAGCTCAACCAGCGGCTGCAACAATCTTTGCGCGTATTGCAGATGTCGGGTATCGAACTTGAACGCGAGGTCGAAAACTGGCTGTCGGACAACCCCCTGCTCGAACGCAAAGACACGGATGAATTTTCCGATGCCGAGTTCAGCCATTACACTGCGCCTGCCCGTCAAATCGGCGGAGACGAAGGCGAAGATATGCTGTCCAACATCGCCGGCGAGCAGGATTTCAAGCAATACCTGCACGCGCAAGTATGCGAACACCCGCTTTCCGACCAAGAATCCGCCTGTGTCCACATCCTCATCGATTTCCTTGACGAGCAAGGTTATCTGACCGACAGCATCGAAGACATCCTCGACCATACGCCC…	MTLLGIKLKQTQQLNQRLQQSLRVLQMSGIELEREVENWLSDNPLLERKDTDEFSDAEFSHYTAPARQIGGDEGEDMLSNIAGEQDFKQYLHAQVCEHPLSDQESACVHILIDFLDEQGYLTDSIEDILDHTPLEWMLDEAMLKQALTALKKFDPAGVAAADLNESLILQIERSGECAAKPAALHIVRNALDSIDGNRSQTLARIKKRLPQTDSGTLEAALDLIASLNPFPAAGFASSTPTPYSDEALANLLAFRGMEVSRRTIAKYRESFEIPAAHKRKTAE*
20117	M10_240762	UK	2010	B	ST-41/44 complex/Lineage 3	class I	32	ATGACCTTACTCGGAATAAAGCTCAAACAGACCCAGCAGCTCAACCAGCGGCTGCAACAATCTTTGCGCGTATTGCAGATGTCGGGTATCGAACTTGAACGCGAGGTCGAAAACTGGCTGTCGGACAACCCCCTGCTCGAACGCAAAGACACGGATGAATTTTCCGATGCCGAGTTCAGCCATTACACTGCGCCTGCCCGTCAAATCGGCGGAGACGAAGGCGAAGATATGCTGTCCAACATCGCCGGCGAGCAGGATTTCAAGCAATACCTGCACGCGCAAGTATGCGAACACCCGCTTTCCGACCAAGAATCCGCCTGTGTCCACATCCTCATCGATTTCCTTGACGAGCAAGGTTATCTGACCGACAGCATCGAAGACATCCTCGACCATACGCCC…	MTLLGIKLKQTQQLNQRLQQSLRVLQMSGIELEREVENWLSDNPLLERKDTDEFSDAEFSHYTAPARQIGGDEGEDMLSNIAGEQDFKQYLHAQVCEHPLSDQESACVHILIDFLDEQGYLTDSIEDILDHTPLEWMLDEAMLKQALTALKKFDPAGVAAADLNESLILQIERSGECAAKPSALHIVRNALDSIDGNRSQTLARIKKRLPQTDSGTLEAALDLIASLNPFPAAGFASSTPTPYSDEALANLLAFRGMEVSRRTVAKYRESFEIPAAHKRKTAE*
20123	M10_240771	UK	2010	B	ST-282 complex	class I	59	ATGACCTTACTCGGATATAAGCTCAAACAGACCCAGCAGCTCGACCGGCGGCTGCAACAATCTTTGCGCGTATTGCAGATGTCGGGTATCGAACTGGAACGCGAGGTCGAGGACTGGCTGTCGGACAACCCCCTGCTCGAACGCAAAGACACGGATGAATTTTCCGATGCCGGGTTTTCCCATTACACTGCGCCCGCGCGCCAAATCGGCGGAGACGAAGGCGAAGATATGCTGTCCAACATCGCCGGCGAAGAAGATTTCAAGCAATACCTGCACGCGCAAGTGTGCGAACACCCCCTTCCCGACCAAGAAGCCGCCTGCGTCCACATCCTTATCGATTTCCTTGACGAGCAGGGTTATCTGACCGACAGCATCGAAGACATCCTCGACCATACGCCC…	MTLLGYKLKQTQQLDRRLQQSLRVLQMSGIELEREVEDWLSDNPLLERKDTDEFSDAGFSHYTAPARQIGGDEGEDMLSNIAGEEDFKQYLHAQVCEHPLPDQEAACVHILIDFLDEQGYLTDSIEDILDHTPLEWMLDEAMLQHELTALKKFDPAGVAAADLNESLILQIERSGECAAKTAALHIVRNALDSIDGNRSQTLARIKKRLPQTDSGTLEAALDLIASLNPFPAAGFASSTPTPYSDEALANLLAFRGMEVSRRTVAKYRESFEIPAAHKRKTAE*
20125	M10_240773	UK	2010	B	ST-41/44 complex/Lineage 3	class I	12	ATGACCTTACTCGGAATAAAGCTCAAACAGACCCAGCAGCTCAACCAGCGGCTGCAACAATCTTTGCGCGTATTGCAGATGTCGGGTATCGAACTTGAACGCGAGGTCGAAAACTGGCTGTCGGACAACCCCCTGCTCGAACGCAAAGACACGGATGAATTTTCCGATGCCGAGTTCAGCCATTACACTGCGCCTGCCCGTCAAATCGGCGGAGACGAAGGCGAAGATATGCTGTCCAACATCGCCGGCGAGCAGGATTTCAAGCAATACCTGCACGCGCAAGTATGCGAACACCCGCTTTCCGACCAAGAATCCGCCTGTGTCCACATCCTCATCGATTTCCTTGACGAGCAAGGTTATCTGACCGACAGCATCGAAGACATCCTCGACCATACGCCC…	MTLLGIKLKQTQQLNQRLQQSLRVLQMSGIELEREVENWLSDNPLLERKDTDEFSDAEFSHYTAPARQIGGDEGEDMLSNIAGEQDFKQYLHAQVCEHPLSDQESACVHILIDFLDEQGYLTDSIEDILDHTPLEWMLDEAMLKQALTALKKFDPAGVAAADLNESLILQIERSGECAAKPSALHIVRNALDSIDGNRSQTLARIKKRLPQTDSGTLEAALDLIASLNPFPAAGFASSTPTPYSDEALANLLAFRGMEVSRRTIAKYRESFEIPAAHKRKTAE*
20127	M10_240775	UK	2010	B	ST-41/44 complex/Lineage 3	class I	12	ATGACCTTACTCGGAATAAAGCTCAAACAGACCCAGCAGCTCAACCAGCGGCTGCAACAATCTTTGCGCGTATTGCAGATGTCGGGTATCGAACTTGAACGCGAGGTCGAAAACTGGCTGTCGGACAACCCCCTGCTCGAACGCAAAGACACGGATGAATTTTCCGATGCCGAGTTCAGCCATTACACTGCGCCTGCCCGTCAAATCGGCGGAGACGAAGGCGAAGATATGCTGTCCAACATCGCCGGCGAGCAGGATTTCAAGCAATACCTGCACGCGCAAGTATGCGAACACCCGCTTTCCGACCAAGAATCCGCCTGTGTCCACATCCTCATCGATTTCCTTGACGAGCAAGGTTATCTGACCGACAGCATCGAAGACATCCTCGACCATACGCCC…	MTLLGIKLKQTQQLNQRLQQSLRVLQMSGIELEREVENWLSDNPLLERKDTDEFSDAEFSHYTAPARQIGGDEGEDMLSNIAGEQDFKQYLHAQVCEHPLSDQESACVHILIDFLDEQGYLTDSIEDILDHTPLEWMLDEAMLKQALTALKKFDPAGVAAADLNESLILQIERSGECAAKPSALHIVRNALDSIDGNRSQTLARIKKRLPQTDSGTLEAALDLIASLNPFPAAGFASSTPTPYSDEALANLLAFRGMEVSRRTIAKYRESFEIPAAHKRKTAE*
20129	M10_240777	UK	2010	Y	ST-23 complex/Cluster A3	class I	4	ATGACCTTACTCGGAATAAAGCTCAAACAGACCCAGCAGCTCAACCAGCGGCTGCAACAATCTTTGCGCGTATTGCAGATGTCGGGTATCGAACTTGAACGCGAGGTCGAAAACTGGCTGTCGGACAACCCCCTGCTCGAACGCAAAGACACGGATGAATTTTCCGATGCCGAGTTCAGCCATTACACTGCGCCTGCCCGTCAAATCGGCGGAGACGAAGGCGAAGATATGCTGTCCAACATCGCCGGCGAGCAGGATTTCAAGCAATACCTGCACGCGCAAGTATGCGAACACCCGCTTTCCGACCAAGAATCCGCCTGTGTCCACATCCTCATCGATTTCCTTGACGAGCAAGGTTATCTGACCGACAGCATCGAAGACATCCTCGACCATACGCCC…	MTLLGIKLKQTQQLNQRLQQSLRVLQMSGIELEREVENWLSDNPLLERKDTDEFSDAEFSHYTAPARQIGGDEGEDMLSNIAGEQDFKQYLHAQVCEHPLSDQESACVHILIDFLDEQGYLTDSIEDILDHTPLEWMLDEAMLKQALTALKKFDPAGVAAADLNESLILQIERSGECAAKPSALHIVRNALDSIDGNRSQTLARIKKRLPQTDSGTLEAALDLIASLNPFPAAGFASSTPTPYSDEALANLLAFRGMEVSRRTIAKYRESFEIPAAHKRKTAE*
20131	M10_240779	UK	2010	B	ST-269 complex	class I	17	ATGACATTACTCGGAATAAAGCTCAAACAGACCCAGCAGCTCAACCAGCGGCTGCAACAATCTTTGCGCGTATTGCAGATGTCGGGTATCGAACTTGAACGCGAGATCGAAAACTGGCTGTCGGACAATCCCCTGCTCGAACGCAAAGACACGGATGAATTTTCCGATGCCGGGTTTTCCCATTACACCGCGCCCGCGCGCCAAATCGGCGGAGACGAAGGCGAAGATATGCTGTCCAACATCGCCGGCGAAGAAGATTTCAAGCAATACCTGCACGCGCAAGTGTGCGAACACCCGCTTTCCGATCAAGAATCCGCCTGTGTCCACATCCTTATCGATTTCCTTGACGAGCAGGGCTACCTGACCGACAGCATCGAAGACATCCTCGACCATACGCCC…	MTLLGIKLKQTQQLNQRLQQSLRVLQMSGIELEREIENWLSDNPLLERKDTDEFSDAGFSHYTAPARQIGGDEGEDMLSNIAGEEDFKQYLHAQVCEHPLSDQESACVHILIDFLDEQGYLTDSIEDILDHTPLEWMLDEAMLKQALTALQKFDPAGVAAADLNESLILQIERSGECAAKPAALHIVRNALDSINGNRSQTLARIKKHLPQTDSGTLEAALDLIASLNPFPAAGFASSTPTPYSDEALANLLAFRGMEVSRRTIAKYRESFEIPAAHKRKTAE*
20132	M10_240781	UK	2010	Y	ST-22 complex	class I	31	ATGACCTTACTCGGAATAAAGCTCAAACAGACCCAGCAGCTCAACCAGCGGCTGCAACAATCTTTGCGCGTATTGCAGATGTCGGGTATCGAACTTGAACGCGAGGTCGAAAACTGGCTGTCGGACAACCCCCTGCTCGAACGCAAAGACACGGATGAATTTTCCGATGCCGAGTTCAGCCATTACACTGCGCCTGCCCGTCAAATCGGCGGAGACGAAGGCGAAGATATGCTGTCCAACATCGCCGGCGAGCAGGATTTCAAGCAATACCTGCACGCGCAAGTATGCGAACACCCGCTTTCCGACCAAGAATCCGCCTGTGTCCACATCCTCATCGATTTCCTTGACGAGCAAGGTTATCTGACCGACAGCATCGAAGACATCCTCGACCATACGCCC…	MTLLGIKLKQTQQLNQRLQQSLRVLQMSGIELEREVENWLSDNPLLERKDTDEFSDAEFSHYTAPARQIGGDEGEDMLSNIAGEQDFKQYLHAQVCEHPLSDQESACVHILIDFLDEQGYLTDSIEDILDHTPLEWMLDEAMLKQALTALKKFDPAGVAAADLNESLILQIERSGECAAKPSALHIVRNALDSIDGNRSQTLARIKKRLPQTDSGTLEAALDLIASLNPFPAAGFASSTPTPYSDEALANLLAFRGMEVSRRTIAKYRESFEIPAAHKRKTAE*
20133	M10_240783	UK	2010	B	ST-269 complex	class I	17	ATGACATTACTCGGAATAAAGCTCAAACAGACCCAGCAGCTCAACCAGCGGCTGCAACAATCTTTGCGCGTATTGCAGATGTCGGGTATCGAACTTGAACGCGAGATCGAAAACTGGCTGTCGGACAATCCCCTGCTCGAACGCAAAGACACGGATGAATTTTCCGATGCCGGGTTTTCCCATTACACCGCGCCCGCGCGCCAAATCGGCGGAGACGAAGGCGAAGATATGCTGTCCAACATCGCCGGCGAAGAAGATTTCAAGCAATACCTGCACGCGCAAGTGTGCGAACACCCGCTTTCCGATCAAGAATCCGCCTGTGTCCACATCCTTATCGATTTCCTTGACGAGCAGGGCTACCTGACCGACAGCATCGAAGACATCCTCGACCATACGCCC…	MTLLGIKLKQTQQLNQRLQQSLRVLQMSGIELEREIENWLSDNPLLERKDTDEFSDAGFSHYTAPARQIGGDEGEDMLSNIAGEEDFKQYLHAQVCEHPLSDQESACVHILIDFLDEQGYLTDSIEDILDHTPLEWMLDEAMLKQALTALQKFDPAGVAAADLNESLILQIERSGECAAKPAALHIVRNALDSINGNRSQTLARIKKHLPQTDSGTLEAALDLIASLNPFPAAGFASSTPTPYSDEALANLLAFRGMEVSRRTIAKYRESFEIPAAHKRKTAE*
20134	M10_240785	UK	2010	B	ST-41/44 complex/Lineage 3	class I	12	ATGACCTTACTCGGAATAAAGCTCAAACAGACCCAGCAGCTCAACCAGCGGCTGCAACAATCTTTGCGCGTATTGCAGATGTCGGGTATCGAACTTGAACGCGAGGTCGAAAACTGGCTGTCGGACAACCCCCTGCTCGAACGCAAAGACACGGATGAATTTTCCGATGCCGAGTTCAGCCATTACACTGCGCCTGCCCGTCAAATCGGCGGAGACGAAGGCGAAGATATGCTGTCCAACATCGCCGGCGAGCAGGATTTCAAGCAATACCTGCACGCGCAAGTATGCGAACACCCGCTTTCCGACCAAGAATCCGCCTGTGTCCACATCCTCATCGATTTCCTTGACGAGCAAGGTTATCTGACCGACAGCATCGAAGACATCCTCGACCATACGCCC…	MTLLGIKLKQTQQLNQRLQQSLRVLQMSGIELEREVENWLSDNPLLERKDTDEFSDAEFSHYTAPARQIGGDEGEDMLSNIAGEQDFKQYLHAQVCEHPLSDQESACVHILIDFLDEQGYLTDSIEDILDHTPLEWMLDEAMLKQALTALKKFDPAGVAAADLNESLILQIERSGECAAKPSALHIVRNALDSIDGNRSQTLARIKKRLPQTDSGTLEAALDLIASLNPFPAAGFASSTPTPYSDEALANLLAFRGMEVSRRTIAKYRESFEIPAAHKRKTAE*
20139	M10_240790	UK	2010	B	ST-32 complex/ET-5 complex	class I	11	ATGACCTTACTCGGAATAAAGCTCAAACAGACCCAGCAGCTCAACCAGCGGCTGCAACAATCTTTGCGCGTATTGCAGATGTCGGGTATCGAACTTGAACGCGAGGTCGAAAACTGGCTGTCGGACAACCCCCTGCTCGAACGCAAAGACACGGATGAATTTTCCGATGCCGAGTTCAGCCATTACACTGCGCCTGCCCGTCAAATCGGCGGAGACGAAGGCGAAGATATGCTGTCCAACATCGCCGGCGAGCAGGATTTCAAGCAATACCTGCACGCGCAAGTATGCGAACACCCGCTTTCCGACCAAGAAGCCGCCTGTGTCCACATCCTTATCGATTTCCTTGACGAGCAGGGTTATCTGACCGACAGCATCGAAGACATCCTCGACCATACGCCC…	MTLLGIKLKQTQQLNQRLQQSLRVLQMSGIELEREVENWLSDNPLLERKDTDEFSDAEFSHYTAPARQIGGDEGEDMLSNIAGEQDFKQYLHAQVCEHPLSDQEAACVHILIDFLDEQGYLTDSIEDILDHTPLEWMLDEAMLQHALTALKKFDPAGVAAADLNESLILQIERLGECAAKPAALHIVRNALDSIDGNRSQTLARIKKHLPQTDSGTLEAALDLIASLNPFPAAGFASSTPTPYSDEALANLLAFRGMEVSRRTIAKYRESFEIPAAHKRKTAE*
20140	M10_240793	UK	2010	B	ST-41/44 complex/Lineage 3	class I	12	ATGACCTTACTCGGAATAAAGCTCAAACAGACCCAGCAGCTCAACCAGCGGCTGCAACAATCTTTGCGCGTATTGCAGATGTCGGGTATCGAACTTGAACGCGAGGTCGAAAACTGGCTGTCGGACAACCCCCTGCTCGAACGCAAAGACACGGATGAATTTTCCGATGCCGAGTTCAGCCATTACACTGCGCCTGCCCGTCAAATCGGCGGAGACGAAGGCGAAGATATGCTGTCCAACATCGCCGGCGAGCAGGATTTCAAGCAATACCTGCACGCGCAAGTATGCGAACACCCGCTTTCCGACCAAGAATCCGCCTGTGTCCACATCCTCATCGATTTCCTTGACGAGCAAGGTTATCTGACCGACAGCATCGAAGACATCCTCGACCATACGCCC…	MTLLGIKLKQTQQLNQRLQQSLRVLQMSGIELEREVENWLSDNPLLERKDTDEFSDAEFSHYTAPARQIGGDEGEDMLSNIAGEQDFKQYLHAQVCEHPLSDQESACVHILIDFLDEQGYLTDSIEDILDHTPLEWMLDEAMLKQALTALKKFDPAGVAAADLNESLILQIERSGECAAKPSALHIVRNALDSIDGNRSQTLARIKKRLPQTDSGTLEAALDLIASLNPFPAAGFASSTPTPYSDEALANLLAFRGMEVSRRTIAKYRESFEIPAAHKRKTAE*
20145	M10_240803	UK	2010	B	ST-41/44 complex/Lineage 3	class I	41	ATGACCTTAATCGGAATAAAGCTCAAACAGACCCAGCAGCTCAACCAGCGGCTGCAACAATCTTTGCGCGTATTGCAGATGTCGGGTATCGAACTTGAACGCGAGGTCGAAAACTGGCTGTCGGACAATCCCCTGCTCGAACGCAAAGACACGGATGAATTTTCCGATGCTAGGTTTTCCCATTACACCGCGCCTGCCCGTCAAATCGGCGGAGACGAAGGCGAAGATATGCTGTCCAACATCGCCGGTGAGCAGGATTTCAAGCAATACCTGCACGCGCAAGTATGCGAACACCCGCTTTCCGACCAAGAAGCCGCCTGTGTCCACATCCTTATCGATTTCCTTGACGAGCAGGGTTATCTGACCGACAGCATCGAAGACATCCTCGACCATACGCCC…	MTLIGIKLKQTQQLNQRLQQSLRVLQMSGIELEREVENWLSDNPLLERKDTDEFSDARFSHYTAPARQIGGDEGEDMLSNIAGEQDFKQYLHAQVCEHPLSDQEAACVHILIDFLDEQGYLTDSIEDILDHTPLEWMLDEAMLQHALTALKKFDPAGVAAADLNESLILQIERLGECAAKPAALHIVRNALDSIDGNRSQTLARIKNTCPKPTAAHSKPHSTSLLRSIPFPPPVLPRPHPRRILTRHSPTCWLSAAWRFLAAPLPNTENPLRFRQHTNAKPQNNCRIIL*
20146	M10_240804	UK	2010	Y	ST-23 complex/Cluster A3	class I	4	ATGACCTTACTCGGAATAAAGCTCAAACAGACCCAGCAGCTCAACCAGCGGCTGCAACAATCTTTGCGCGTATTGCAGATGTCGGGTATCGAACTTGAACGCGAGGTCGAAAACTGGCTGTCGGACAACCCCCTGCTCGAACGCAAAGACACGGATGAATTTTCCGATGCCGAGTTCAGCCATTACACTGCGCCTGCCCGTCAAATCGGCGGAGACGAAGGCGAAGATATGCTGTCCAACATCGCCGGCGAGCAGGATTTCAAGCAATACCTGCACGCGCAAGTATGCGAACACCCGCTTTCCGACCAAGAATCCGCCTGTGTCCACATCCTCATCGATTTCCTTGACGAGCAAGGTTATCTGACCGACAGCATCGAAGACATCCTCGACCATACGCCC…	MTLLGIKLKQTQQLNQRLQQSLRVLQMSGIELEREVENWLSDNPLLERKDTDEFSDAEFSHYTAPARQIGGDEGEDMLSNIAGEQDFKQYLHAQVCEHPLSDQESACVHILIDFLDEQGYLTDSIEDILDHTPLEWMLDEAMLKQALTALKKFDPAGVAAADLNESLILQIERSGECAAKPSALHIVRNALDSIDGNRSQTLARIKKRLPQTDSGTLEAALDLIASLNPFPAAGFASSTPTPYSDEALANLLAFRGMEVSRRTIAKYRESFEIPAAHKRKTAE*
20147	M10_240805	UK	2010	B	-	class I	17	ATGACATTACTCGGAATAAAGCTCAAACAGACCCAGCAGCTCAACCAGCGGCTGCAACAATCTTTGCGCGTATTGCAGATGTCGGGTATCGAACTTGAACGCGAGATCGAAAACTGGCTGTCGGACAATCCCCTGCTCGAACGCAAAGACACGGATGAATTTTCCGATGCCGGGTTTTCCCATTACACCGCGCCCGCGCGCCAAATCGGCGGAGACGAAGGCGAAGATATGCTGTCCAACATCGCCGGCGAAGAAGATTTCAAGCAATACCTGCACGCGCAAGTGTGCGAACACCCGCTTTCCGATCAAGAATCCGCCTGTGTCCACATCCTTATCGATTTCCTTGACGAGCAGGGCTACCTGACCGACAGCATCGAAGACATCCTCGACCATACGCCC…	MTLLGIKLKQTQQLNQRLQQSLRVLQMSGIELEREIENWLSDNPLLERKDTDEFSDAGFSHYTAPARQIGGDEGEDMLSNIAGEEDFKQYLHAQVCEHPLSDQESACVHILIDFLDEQGYLTDSIEDILDHTPLEWMLDEAMLKQALTALQKFDPAGVAAADLNESLILQIERSGECAAKPAALHIVRNALDSINGNRSQTLARIKKHLPQTDSGTLEAALDLIASLNPFPAAGFASSTPTPYSDEALANLLAFRGMEVSRRTIAKYRESFEIPAAHKRKTAE*
20148	M10_240807	UK	2010	B	ST-41/44 complex/Lineage 3	class I	12	ATGACCTTACTCGGAATAAAGCTCAAACAGACCCAGCAGCTCAACCAGCGGCTGCAACAATCTTTGCGCGTATTGCAGATGTCGGGTATCGAACTTGAACGCGAGGTCGAAAACTGGCTGTCGGACAACCCCCTGCTCGAACGCAAAGACACGGATGAATTTTCCGATGCCGAGTTCAGCCATTACACTGCGCCTGCCCGTCAAATCGGCGGAGACGAAGGCGAAGATATGCTGTCCAACATCGCCGGCGAGCAGGATTTCAAGCAATACCTGCACGCGCAAGTATGCGAACACCCGCTTTCCGACCAAGAATCCGCCTGTGTCCACATCCTCATCGATTTCCTTGACGAGCAAGGTTATCTGACCGACAGCATCGAAGACATCCTCGACCATACGCCC…	MTLLGIKLKQTQQLNQRLQQSLRVLQMSGIELEREVENWLSDNPLLERKDTDEFSDAEFSHYTAPARQIGGDEGEDMLSNIAGEQDFKQYLHAQVCEHPLSDQESACVHILIDFLDEQGYLTDSIEDILDHTPLEWMLDEAMLKQALTALKKFDPAGVAAADLNESLILQIERSGECAAKPSALHIVRNALDSIDGNRSQTLARIKKRLPQTDSGTLEAALDLIASLNPFPAAGFASSTPTPYSDEALANLLAFRGMEVSRRTIAKYRESFEIPAAHKRKTAE*
20150	M10_240809	UK	2010	B	ST-41/44 complex/Lineage 3	class I	12	ATGACCTTACTCGGAATAAAGCTCAAACAGACCCAGCAGCTCAACCAGCGGCTGCAACAATCTTTGCGCGTATTGCAGATGTCGGGTATCGAACTTGAACGCGAGGTCGAAAACTGGCTGTCGGACAACCCCCTGCTCGAACGCAAAGACACGGATGAATTTTCCGATGCCGAGTTCAGCCATTACACTGCGCCTGCCCGTCAAATCGGCGGAGACGAAGGCGAAGATATGCTGTCCAACATCGCCGGCGAGCAGGATTTCAAGCAATACCTGCACGCGCAAGTATGCGAACACCCGCTTTCCGACCAAGAATCCGCCTGTGTCCACATCCTCATCGATTTCCTTGACGAGCAAGGTTATCTGACCGACAGCATCGAAGACATCCTCGACCATACGCCC…	MTLLGIKLKQTQQLNQRLQQSLRVLQMSGIELEREVENWLSDNPLLERKDTDEFSDAEFSHYTAPARQIGGDEGEDMLSNIAGEQDFKQYLHAQVCEHPLSDQESACVHILIDFLDEQGYLTDSIEDILDHTPLEWMLDEAMLKQALTALKKFDPAGVAAADLNESLILQIERSGECAAKPSALHIVRNALDSIDGNRSQTLARIKKRLPQTDSGTLEAALDLIASLNPFPAAGFASSTPTPYSDEALANLLAFRGMEVSRRTIAKYRESFEIPAAHKRKTAE*
20152	M10_240811	UK	2010	B	ST-1157 complex	class I	13	ATGACCTTACTCGGAATAAAGCTCAAACAGACCCAGCAGCTCAACCAGCGGCTGCAACAATCTTTGCGCGTATTGCAGATGTCGGGTATCGAACTTGAACGCGAGGTCGAAAACTGGCTGTCGGACAATCCCCTGCTCGAACGCAAAGACACGGATGAATTTTCCGATGCTAGGTTTTCCCATTACACCGCGCCTGCCCGTCAAATCGGCGGAGACGAAGGCGAAGATATGCTGTCCAACATCGCCGGTGAGCAGGATTTCAAGCAATACCTGCACGCGCAAGTATGCGAACACCCGCTTTCCGACCAAGAAGCCGCCTGTGTCCACATCCTTATCGATTTCCTTGACGAGCAGGGTTATCTGACCGACAGCATCGAAGACATCCTCGACCATACGCCC…	MTLLGIKLKQTQQLNQRLQQSLRVLQMSGIELEREVENWLSDNPLLERKDTDEFSDARFSHYTAPARQIGGDEGEDMLSNIAGEQDFKQYLHAQVCEHPLSDQEAACVHILIDFLDEQGYLTDSIEDILDHTPLEWMLDEAMLKQALTALQKFDPAGVAAADLNESLILQIERLGECAAKPAALHIVRNALDSIDGNRSQTLARIKKHLPQTDSGTLEAALDLIASLNPFPAAGFASSTPTPYSDEALANLLAFRGMEVSRRTIAKYRESLEIPAAHKRKTAE*
20154	M10_240817	UK	2010	W-135	ST-11 complex/ET-37 complex	class II	2	ATGACCTTACTCGGAATAAAGCTCAAACAGACCCAGCAGCTCAACCAGCGGCTGCAACAATCTTTGCGCGTATTGCAGATGTCGGGTATCGAACTTGAACGCGAGGTCGAAAACTGGCTGTCGGACAACCCCCTGCTCGAACGCAAAGACACGGATGAATTTTCCGATGCTAGGTTTTCCCATTACACCGCGCCTGCCCGTCAAATCGGCGGAGACGAAGGCGAAGATATGCTGTCCAACATCGCCGGTGAGCAGGATTTCAAGCAATACCTGCACGCGCAAGTATGCGAACACCCGCTTTCCGACCAAGAAGCCGCCTGTGTCCACATCCTTATCGATTTCCTTGACGAGCAGGGTTATCTGACCGACAGCATCGAAGACATCCTCGACCATACGCCC…	MTLLGIKLKQTQQLNQRLQQSLRVLQMSGIELEREVENWLSDNPLLERKDTDEFSDARFSHYTAPARQIGGDEGEDMLSNIAGEQDFKQYLHAQVCEHPLSDQEAACVHILIDFLDEQGYLTDSIEDILDHTPLEWMLDEAMLQHALTALKKFDPAGVAAADLNESLILQIERSGECAAKPAALHIVRNALDSIDGNRSQTLARIKKHLPQTDSGTLEAALDLIASLNPFPAAGFASSTPTPYSDEALANLLAFRGMEVSRRTIAKYRESLEIPAAHKRKTAE*
20155	M10_240818	UK	2010	C	ST-11 complex/ET-37 complex	class II	28	ATGACCTTACTCGGAATAAAGCTCAAACAGACCCAGCAGCTCAACCAGCGGCTGCAACAATCTTTGCGCGTATTGCAGATGTCGGGTATCGAACTTGAACGCGAGGTCGAAAACTGGCTGTCGGACAACCCCCTGCTCGAACGCAAAGACACGGATGAATTTTCCGATGCCGAGTTCAGCCATTACACTGCGCCTGCCCGTCAAATCGGCGGAGACGAAGGCGAAGATATGCTGTCCAACATCGCCGGCGAGCAGGATTTCAAGCAATACCTGCACGCGCAAGTATGCGAACACCCGCTTTCCGACCAAGAATCCGCCTGTGTCCACATCCTCATCGATTTCCTTGACGAGCAAGGTTATCTGACCGACAGCATCGAAGACATCCTCGACCATACGCCC…	MTLLGIKLKQTQQLNQRLQQSLRVLQMSGIELEREVENWLSDNPLLERKDTDEFSDAEFSHYTAPARQIGGDEGEDMLSNIAGEQDFKQYLHAQVCEHPLSDQESACVHILIDFLDEQGYLTDSIEDILDHTPLEWMLDEAMLKQALTALQKFDPAGVAAADLNESLILQIERSGECAAKPAALHIVRNALDSIDGNRSQTLARIKKHLPQTDSGTLEAALDLIASLNPFPAAGFASSTPTPYSDEALANLLAFRGMEVSRRTIAKYRESLEIPAAHKRKTAE*
20156	M10_240819	UK	2010	B	ST-269 complex	class I	17	ATGACATTACTCGGAATAAAGCTCAAACAGACCCAGCAGCTCAACCAGCGGCTGCAACAATCTTTGCGCGTATTGCAGATGTCGGGTATCGAACTTGAACGCGAGATCGAAAACTGGCTGTCGGACAATCCCCTGCTCGAACGCAAAGACACGGATGAATTTTCCGATGCCGGGTTTTCCCATTACACCGCGCCCGCGCGCCAAATCGGCGGAGACGAAGGCGAAGATATGCTGTCCAACATCGCCGGCGAAGAAGATTTCAAGCAATACCTGCACGCGCAAGTGTGCGAACACCCGCTTTCCGATCAAGAATCCGCCTGTGTCCACATCCTTATCGATTTCCTTGACGAGCAGGGCTACCTGACCGACAGCATCGAAGACATCCTCGACCATACGCCC…	MTLLGIKLKQTQQLNQRLQQSLRVLQMSGIELEREIENWLSDNPLLERKDTDEFSDAGFSHYTAPARQIGGDEGEDMLSNIAGEEDFKQYLHAQVCEHPLSDQESACVHILIDFLDEQGYLTDSIEDILDHTPLEWMLDEAMLKQALTALQKFDPAGVAAADLNESLILQIERSGECAAKPAALHIVRNALDSINGNRSQTLARIKKHLPQTDSGTLEAALDLIASLNPFPAAGFASSTPTPYSDEALANLLAFRGMEVSRRTIAKYRESFEIPAAHKRKTAE*
20158	M10_240821	UK	2010	W-135	ST-11 complex/ET-37 complex	class II	2	ATGACCTTACTCGGAATAAAGCTCAAACAGACCCAGCAGCTCAACCAGCGGCTGCAACAATCTTTGCGCGTATTGCAGATGTCGGGTATCGAACTTGAACGCGAGGTCGAAAACTGGCTGTCGGACAACCCCCTGCTCGAACGCAAAGACACGGATGAATTTTCCGATGCTAGGTTTTCCCATTACACCGCGCCTGCCCGTCAAATCGGCGGAGACGAAGGCGAAGATATGCTGTCCAACATCGCCGGTGAGCAGGATTTCAAGCAATACCTGCACGCGCAAGTATGCGAACACCCGCTTTCCGACCAAGAAGCCGCCTGTGTCCACATCCTTATCGATTTCCTTGACGAGCAGGGTTATCTGACCGACAGCATCGAAGACATCCTCGACCATACGCCC…	MTLLGIKLKQTQQLNQRLQQSLRVLQMSGIELEREVENWLSDNPLLERKDTDEFSDARFSHYTAPARQIGGDEGEDMLSNIAGEQDFKQYLHAQVCEHPLSDQEAACVHILIDFLDEQGYLTDSIEDILDHTPLEWMLDEAMLQHALTALKKFDPAGVAAADLNESLILQIERSGECAAKPAALHIVRNALDSIDGNRSQTLARIKKHLPQTDSGTLEAALDLIASLNPFPAAGFASSTPTPYSDEALANLLAFRGMEVSRRTIAKYRESLEIPAAHKRKTAE*
20164	M11_240000	UK	2011	Y	ST-23 complex/Cluster A3	class I	4	ATGACCTTACTCGGAATAAAGCTCAAACAGACCCAGCAGCTCAACCAGCGGCTGCAACAATCTTTGCGCGTATTGCAGATGTCGGGTATCGAACTTGAACGCGAGGTCGAAAACTGGCTGTCGGACAACCCCCTGCTCGAACGCAAAGACACGGATGAATTTTCCGATGCCGAGTTCAGCCATTACACTGCGCCTGCCCGTCAAATCGGCGGAGACGAAGGCGAAGATATGCTGTCCAACATCGCCGGCGAGCAGGATTTCAAGCAATACCTGCACGCGCAAGTATGCGAACACCCGCTTTCCGACCAAGAATCCGCCTGTGTCCACATCCTCATCGATTTCCTTGACGAGCAAGGTTATCTGACCGACAGCATCGAAGACATCCTCGACCATACGCCC…	MTLLGIKLKQTQQLNQRLQQSLRVLQMSGIELEREVENWLSDNPLLERKDTDEFSDAEFSHYTAPARQIGGDEGEDMLSNIAGEQDFKQYLHAQVCEHPLSDQESACVHILIDFLDEQGYLTDSIEDILDHTPLEWMLDEAMLKQALTALKKFDPAGVAAADLNESLILQIERSGECAAKPSALHIVRNALDSIDGNRSQTLARIKKRLPQTDSGTLEAALDLIASLNPFPAAGFASSTPTPYSDEALANLLAFRGMEVSRRTIAKYRESFEIPAAHKRKTAE*
20168	M11_240004	UK	2011	B	ST-269 complex	class I	17	ATGACATTACTCGGAATAAAGCTCAAACAGACCCAGCAGCTCAACCAGCGGCTGCAACAATCTTTGCGCGTATTGCAGATGTCGGGTATCGAACTTGAACGCGAGATCGAAAACTGGCTGTCGGACAATCCCCTGCTCGAACGCAAAGACACGGATGAATTTTCCGATGCCGGGTTTTCCCATTACACCGCGCCCGCGCGCCAAATCGGCGGAGACGAAGGCGAAGATATGCTGTCCAACATCGCCGGCGAAGAAGATTTCAAGCAATACCTGCACGCGCAAGTGTGCGAACACCCGCTTTCCGATCAAGAATCCGCCTGTGTCCACATCCTTATCGATTTCCTTGACGAGCAGGGCTACCTGACCGACAGCATCGAAGACATCCTCGACCATACGCCC…	MTLLGIKLKQTQQLNQRLQQSLRVLQMSGIELEREIENWLSDNPLLERKDTDEFSDAGFSHYTAPARQIGGDEGEDMLSNIAGEEDFKQYLHAQVCEHPLSDQESACVHILIDFLDEQGYLTDSIEDILDHTPLEWMLDEAMLKQALTALQKFDPAGVAAADLNESLILQIERSGECAAKPAALHIVRNALDSINGNRSQTLARIKKHLPQTDSGTLEAALDLIASLNPFPAAGFASSTPTPYSDEALANLLAFRGMEVSRRTIAKYRESFEIPAAHKRKTAE*
20170	M11_240006	UK	2011	B	ST-32 complex/ET-5 complex	class I	11	ATGACCTTACTCGGAATAAAGCTCAAACAGACCCAGCAGCTCAACCAGCGGCTGCAACAATCTTTGCGCGTATTGCAGATGTCGGGTATCGAACTTGAACGCGAGGTCGAAAACTGGCTGTCGGACAACCCCCTGCTCGAACGCAAAGACACGGATGAATTTTCCGATGCCGAGTTCAGCCATTACACTGCGCCTGCCCGTCAAATCGGCGGAGACGAAGGCGAAGATATGCTGTCCAACATCGCCGGCGAGCAGGATTTCAAGCAATACCTGCACGCGCAAGTATGCGAACACCCGCTTTCCGACCAAGAAGCCGCCTGTGTCCACATCCTTATCGATTTCCTTGACGAGCAGGGTTATCTGACCGACAGCATCGAAGACATCCTCGACCATACGCCC…	MTLLGIKLKQTQQLNQRLQQSLRVLQMSGIELEREVENWLSDNPLLERKDTDEFSDAEFSHYTAPARQIGGDEGEDMLSNIAGEQDFKQYLHAQVCEHPLSDQEAACVHILIDFLDEQGYLTDSIEDILDHTPLEWMLDEAMLQHALTALKKFDPAGVAAADLNESLILQIERLGECAAKPAALHIVRNALDSIDGNRSQTLARIKKHLPQTDSGTLEAALDLIASLNPFPAAGFASSTPTPYSDEALANLLAFRGMEVSRRTIAKYRESFEIPAAHKRKTAE*
20172	M11_240008	UK	2011	B	ST-41/44 complex/Lineage 3	class I	12	ATGACCTTACTCGGAATAAAGCTCAAACAGACCCAGCAGCTCAACCAGCGGCTGCAACAATCTTTGCGCGTATTGCAGATGTCGGGTATCGAACTTGAACGCGAGGTCGAAAACTGGCTGTCGGACAACCCCCTGCTCGAACGCAAAGACACGGATGAATTTTCCGATGCCGAGTTCAGCCATTACACTGCGCCTGCCCGTCAAATCGGCGGAGACGAAGGCGAAGATATGCTGTCCAACATCGCCGGCGAGCAGGATTTCAAGCAATACCTGCACGCGCAAGTATGCGAACACCCGCTTTCCGACCAAGAATCCGCCTGTGTCCACATCCTCATCGATTTCCTTGACGAGCAAGGTTATCTGACCGACAGCATCGAAGACATCCTCGACCATACGCCC…	MTLLGIKLKQTQQLNQRLQQSLRVLQMSGIELEREVENWLSDNPLLERKDTDEFSDAEFSHYTAPARQIGGDEGEDMLSNIAGEQDFKQYLHAQVCEHPLSDQESACVHILIDFLDEQGYLTDSIEDILDHTPLEWMLDEAMLKQALTALKKFDPAGVAAADLNESLILQIERSGECAAKPSALHIVRNALDSIDGNRSQTLARIKKRLPQTDSGTLEAALDLIASLNPFPAAGFASSTPTPYSDEALANLLAFRGMEVSRRTIAKYRESFEIPAAHKRKTAE*
20173	M11_240010	UK	2011	B	ST-269 complex	class I	17	ATGACATTACTCGGAATAAAGCTCAAACAGACCCAGCAGCTCAACCAGCGGCTGCAACAATCTTTGCGCGTATTGCAGATGTCGGGTATCGAACTTGAACGCGAGATCGAAAACTGGCTGTCGGACAATCCCCTGCTCGAACGCAAAGACACGGATGAATTTTCCGATGCCGGGTTTTCCCATTACACCGCGCCCGCGCGCCAAATCGGCGGAGACGAAGGCGAAGATATGCTGTCCAACATCGCCGGCGAAGAAGATTTCAAGCAATACCTGCACGCGCAAGTGTGCGAACACCCGCTTTCCGATCAAGAATCCGCCTGTGTCCACATCCTTATCGATTTCCTTGACGAGCAGGGCTACCTGACCGACAGCATCGAAGACATCCTCGACCATACGCCC…	MTLLGIKLKQTQQLNQRLQQSLRVLQMSGIELEREIENWLSDNPLLERKDTDEFSDAGFSHYTAPARQIGGDEGEDMLSNIAGEEDFKQYLHAQVCEHPLSDQESACVHILIDFLDEQGYLTDSIEDILDHTPLEWMLDEAMLKQALTALQKFDPAGVAAADLNESLILQIERSGECAAKPAALHIVRNALDSINGNRSQTLARIKKHLPQTDSGTLEAALDLIASLNPFPAAGFASSTPTPYSDEALANLLAFRGMEVSRRTIAKYRESFEIPAAHKRKTAE*
20174	M11_240011	UK	2011	B	ST-41/44 complex/Lineage 3	class I	12	ATGACCTTACTCGGAATAAAGCTCAAACAGACCCAGCAGCTCAACCAGCGGCTGCAACAATCTTTGCGCGTATTGCAGATGTCGGGTATCGAACTTGAACGCGAGGTCGAAAACTGGCTGTCGGACAACCCCCTGCTCGAACGCAAAGACACGGATGAATTTTCCGATGCCGAGTTCAGCCATTACACTGCGCCTGCCCGTCAAATCGGCGGAGACGAAGGCGAAGATATGCTGTCCAACATCGCCGGCGAGCAGGATTTCAAGCAATACCTGCACGCGCAAGTATGCGAACACCCGCTTTCCGACCAAGAATCCGCCTGTGTCCACATCCTCATCGATTTCCTTGACGAGCAAGGTTATCTGACCGACAGCATCGAAGACATCCTCGACCATACGCCC…	MTLLGIKLKQTQQLNQRLQQSLRVLQMSGIELEREVENWLSDNPLLERKDTDEFSDAEFSHYTAPARQIGGDEGEDMLSNIAGEQDFKQYLHAQVCEHPLSDQESACVHILIDFLDEQGYLTDSIEDILDHTPLEWMLDEAMLKQALTALKKFDPAGVAAADLNESLILQIERSGECAAKPSALHIVRNALDSIDGNRSQTLARIKKRLPQTDSGTLEAALDLIASLNPFPAAGFASSTPTPYSDEALANLLAFRGMEVSRRTIAKYRESFEIPAAHKRKTAE*
20175	M11_240012	UK	2011	B	ST-41/44 complex/Lineage 3	class I	27	ATGACCTTACTCGGAATAAAGCTCAAACAGACCCAGCAGCTCAACCAGCGGCTGCAACAATCTTTGCGCGTATTGCAGATGTCGGGTATCGAACTTGAACGCGAGGTCGAAAACTGGCTGTCGGACAACCCCCTGCTCGAACGCAAAGACACGGATGAATTTTCCGATGCCGAATTCAGCCATTACACTGCGCCTGCCCGTCAAATCGGCGGAGACGAAGGCGAAGATATGCTGTCCAACATCGCCGGCGAGCAGGATTTCAAGCAATACCTGCACGCGCAAGTATGCGAACACCCGCTTTCCGACCAAGAATCCGCCTGTGTCCACATCCTCATCGATTTCCTTGACGAGCAAGGTTATCTGACCGACAGCATCGAAGACATCCTCGACCATACGCCC…	MTLLGIKLKQTQQLNQRLQQSLRVLQMSGIELEREVENWLSDNPLLERKDTDEFSDAEFSHYTAPARQIGGDEGEDMLSNIAGEQDFKQYLHAQVCEHPLSDQESACVHILIDFLDEQGYLTDSIEDILDHTPLEWMLDEAMLKQALTALKKFDPAGVAAADLNESLILQIERSGECAAKTTALHIVRNALNSIDGNRSQTLARIKKRLPQTDSGTLEAALDLIASLNPFPAAGFASSTPTPYSDEALANLLAFRGMEVSRRTIAKYRESFEIPAAHKRKTAE*
20176	M11_240013	UK	2011	B	ST-32 complex/ET-5 complex	class I	11	ATGACCTTACTCGGAATAAAGCTCAAACAGACCCAGCAGCTCAACCAGCGGCTGCAACAATCTTTGCGCGTATTGCAGATGTCGGGTATCGAACTTGAACGCGAGGTCGAAAACTGGCTGTCGGACAACCCCCTGCTCGAACGCAAAGACACGGATGAATTTTCCGATGCCGAGTTCAGCCATTACACTGCGCCTGCCCGTCAAATCGGCGGAGACGAAGGCGAAGATATGCTGTCCAACATCGCCGGCGAGCAGGATTTCAAGCAATACCTGCACGCGCAAGTATGCGAACACCCGCTTTCCGACCAAGAAGCCGCCTGTGTCCACATCCTTATCGATTTCCTTGACGAGCAGGGTTATCTGACCGACAGCATCGAAGACATCCTCGACCATACGCCC…	MTLLGIKLKQTQQLNQRLQQSLRVLQMSGIELEREVENWLSDNPLLERKDTDEFSDAEFSHYTAPARQIGGDEGEDMLSNIAGEQDFKQYLHAQVCEHPLSDQEAACVHILIDFLDEQGYLTDSIEDILDHTPLEWMLDEAMLQHALTALKKFDPAGVAAADLNESLILQIERLGECAAKPAALHIVRNALDSIDGNRSQTLARIKKHLPQTDSGTLEAALDLIASLNPFPAAGFASSTPTPYSDEALANLLAFRGMEVSRRTIAKYRESFEIPAAHKRKTAE*
20177	M11_240014	UK	2011	B	ST-461 complex	class I	12	ATGACCTTACTCGGAATAAAGCTCAAACAGACCCAGCAGCTCAACCAGCGGCTGCAACAATCTTTGCGCGTATTGCAGATGTCGGGTATCGAACTTGAACGCGAGGTCGAAAACTGGCTGTCGGACAACCCCCTGCTCGAACGCAAAGACACGGATGAATTTTCCGATGCCGAGTTCAGCCATTACACTGCGCCTGCCCGTCAAATCGGCGGAGACGAAGGCGAAGATATGCTGTCCAACATCGCCGGCGAGCAGGATTTCAAGCAATACCTGCACGCGCAAGTATGCGAACACCCGCTTTCCGACCAAGAATCCGCCTGTGTCCACATCCTCATCGATTTCCTTGACGAGCAAGGTTATCTGACCGACAGCATCGAAGACATCCTCGACCATACGCCC…	MTLLGIKLKQTQQLNQRLQQSLRVLQMSGIELEREVENWLSDNPLLERKDTDEFSDAEFSHYTAPARQIGGDEGEDMLSNIAGEQDFKQYLHAQVCEHPLSDQESACVHILIDFLDEQGYLTDSIEDILDHTPLEWMLDEAMLKQALTALKKFDPAGVAAADLNESLILQIERSGECAAKPSALHIVRNALDSIDGNRSQTLARIKKRLPQTDSGTLEAALDLIASLNPFPAAGFASSTPTPYSDEALANLLAFRGMEVSRRTIAKYRESFEIPAAHKRKTAE*
20182	M11_240019	UK	2011	B	ST-35 complex	class I	22	ATGACCTTACTTGGAATAAAGCTCAAACAGACCCAGCAGCTCAACCAGCGGCTGCAACAATCTTTGCGCGTATTGCAGATGTCGGGTATCGAACTTGAACGCGAGGTCGAAAACTGGCTGTCGGACAACCCCCTGCTCGAACGCAAAGACCCAGATGAATTTTCCGATGCCGGGTTTTCCCATTACACTGCGCCCGCGCGCCAAATCGGCGGAGACGAAGGCGAAGATATGCTGTCCAACATCGCCGGCGAGCAGGATTTCAAGCAATACCTGCACGCGCAAGTATGCGAACACCCGCTTTCCGACCAAGAAGCCGCCTGTGTCCACATCCTTATCGATTTCCTTGACGAGCAGGGTTATCTGACCGACAGCATCGAAGACATCCTCGACCATACGCCC…	MTLLGIKLKQTQQLNQRLQQSLRVLQMSGIELEREVENWLSDNPLLERKDPDEFSDAGFSHYTAPARQIGGDEGEDMLSNIAGEQDFKQYLHAQVCEHPLSDQEAACVHILIDFLDEQGYLTDSIEDILDHTPLEWMLDEAMLQHALTALKKFDPAGVAAADLNESLILQIERLGECAAKPAALHIVRNALDSIDGNRSQTLARIKKHLPQTDSGTLEAALDLIASLNPFPAAGFASSTPTPYSDEALANLLAFRGMEVSRRTIAKYRESFEIPAAHKRKTAE*
20187	M11_240025	UK	2011	B	ST-269 complex	class I	17	ATGACATTACTCGGAATAAAGCTCAAACAGACCCAGCAGCTCAACCAGCGGCTGCAACAATCTTTGCGCGTATTGCAGATGTCGGGTATCGAACTTGAACGCGAGATCGAAAACTGGCTGTCGGACAATCCCCTGCTCGAACGCAAAGACACGGATGAATTTTCCGATGCCGGGTTTTCCCATTACACCGCGCCCGCGCGCCAAATCGGCGGAGACGAAGGCGAAGATATGCTGTCCAACATCGCCGGCGAAGAAGATTTCAAGCAATACCTGCACGCGCAAGTGTGCGAACACCCGCTTTCCGATCAAGAATCCGCCTGTGTCCACATCCTTATCGATTTCCTTGACGAGCAGGGCTACCTGACCGACAGCATCGAAGACATCCTCGACCATACGCCC…	MTLLGIKLKQTQQLNQRLQQSLRVLQMSGIELEREIENWLSDNPLLERKDTDEFSDAGFSHYTAPARQIGGDEGEDMLSNIAGEEDFKQYLHAQVCEHPLSDQESACVHILIDFLDEQGYLTDSIEDILDHTPLEWMLDEAMLKQALTALQKFDPAGVAAADLNESLILQIERSGECAAKPAALHIVRNALDSINGNRSQTLARIKKHLPQTDSGTLEAALDLIASLNPFPAAGFASSTPTPYSDEALANLLAFRGMEVSRRTIAKYRESFEIPAAHKRKTAE*
20192	M11_240030	UK	2011	B	ST-269 complex	class I	76	ATGACCTTACTCGGAATAAAGCTCAAACAGACCCAGCAGCTCAACCAGCGGCTGCAACAATCTTTGCGCGTATTGCAGATGTCGGGTATCGAACTTGAACGCGAGATCGAAAACTGGCTGTCGGACAATCCCCTGCTCGAACGCAAAGACACGGATGAATTTTCCGATGCCGGGTTTTCCCATTACACCGCGCCCGCGCGCCAAATCGGCGGAGACGAAGGCGAAGATATGCTGTCCAACATCGCCGGCGAAGAAGATTTCAAGCAATACCTGCACGCGCAAGTGTGCGAACACCCGCTTTCCGATCAAGAATCCGCCTGTGTCCACATCCTTATCGATTTCCTTGACGAGCAGGGCTACCTGACCGACAGCATCGAAGACATCCTCGACCATACGCCC…	MTLLGIKLKQTQQLNQRLQQSLRVLQMSGIELEREIENWLSDNPLLERKDTDEFSDAGFSHYTAPARQIGGDEGEDMLSNIAGEEDFKQYLHAQVCEHPLSDQESACVHILIDFLDEQGYLTDSIEDILDHTPLEWMLDEAMLKQALTALQKFDPAGVAAADLNESLILQIERSGECAAKPAALHIVRNALDSINGNRSQTLARIKKHLPQTDSGTLEAALDLIASLNPFPAAGFASSTPTPYSDEALANLLAFRGMEVSRRTIAKYRESFEIPAAHKRKTAE*
20193	M11_240031	UK	2011	Y	ST-23 complex/Cluster A3	class I	4	ATGACCTTACTCGGAATAAAGCTCAAACAGACCCAGCAGCTCAACCAGCGGCTGCAACAATCTTTGCGCGTATTGCAGATGTCGGGTATCGAACTTGAACGCGAGGTCGAAAACTGGCTGTCGGACAACCCCCTGCTCGAACGCAAAGACACGGATGAATTTTCCGATGCCGAGTTCAGCCATTACACTGCGCCTGCCCGTCAAATCGGCGGAGACGAAGGCGAAGATATGCTGTCCAACATCGCCGGCGAGCAGGATTTCAAGCAATACCTGCACGCGCAAGTATGCGAACACCCGCTTTCCGACCAAGAATCCGCCTGTGTCCACATCCTCATCGATTTCCTTGACGAGCAAGGTTATCTGACCGACAGCATCGAAGACATCCTCGACCATACGCCC…	MTLLGIKLKQTQQLNQRLQQSLRVLQMSGIELEREVENWLSDNPLLERKDTDEFSDAEFSHYTAPARQIGGDEGEDMLSNIAGEQDFKQYLHAQVCEHPLSDQESACVHILIDFLDEQGYLTDSIEDILDHTPLEWMLDEAMLKQALTALKKFDPAGVAAADLNESLILQIERSGECAAKPSALHIVRNALDSIDGNRSQTLARIKKRLPQTDSGTLEAALDLIASLNPFPAAGFASSTPTPYSDEALANLLAFRGMEVSRRTIAKYRESFEIPAAHKRKTAE*
20196	M11_240035	UK	2011	W-135	ST-11 complex/ET-37 complex	class II	2	ATGACCTTACTCGGAATAAAGCTCAAACAGACCCAGCAGCTCAACCAGCGGCTGCAACAATCTTTGCGCGTATTGCAGATGTCGGGTATCGAACTTGAACGCGAGGTCGAAAACTGGCTGTCGGACAACCCCCTGCTCGAACGCAAAGACACGGATGAATTTTCCGATGCTAGGTTTTCCCATTACACCGCGCCTGCCCGTCAAATCGGCGGAGACGAAGGCGAAGATATGCTGTCCAACATCGCCGGTGAGCAGGATTTCAAGCAATACCTGCACGCGCAAGTATGCGAACACCCGCTTTCCGACCAAGAAGCCGCCTGTGTCCACATCCTTATCGATTTCCTTGACGAGCAGGGTTATCTGACCGACAGCATCGAAGACATCCTCGACCATACGCCC…	MTLLGIKLKQTQQLNQRLQQSLRVLQMSGIELEREVENWLSDNPLLERKDTDEFSDARFSHYTAPARQIGGDEGEDMLSNIAGEQDFKQYLHAQVCEHPLSDQEAACVHILIDFLDEQGYLTDSIEDILDHTPLEWMLDEAMLQHALTALKKFDPAGVAAADLNESLILQIERSGECAAKPAALHIVRNALDSIDGNRSQTLARIKKHLPQTDSGTLEAALDLIASLNPFPAAGFASSTPTPYSDEALANLLAFRGMEVSRRTIAKYRESLEIPAAHKRKTAE*
20199	M11_240038	UK	2011	Y	ST-167 complex	class I	32	ATGACCTTACTCGGAATAAAGCTCAAACAGACCCAGCAGCTCAACCAGCGGCTGCAACAATCTTTGCGCGTATTGCAGATGTCGGGTATCGAACTTGAACGCGAGGTCGAAAACTGGCTGTCGGACAACCCCCTGCTCGAACGCAAAGACACGGATGAATTTTCCGATGCCGAGTTCAGCCATTACACTGCGCCTGCCCGTCAAATCGGCGGAGACGAAGGCGAAGATATGCTGTCCAACATCGCCGGCGAGCAGGATTTCAAGCAATACCTGCACGCGCAAGTATGCGAACACCCGCTTTCCGACCAAGAATCCGCCTGTGTCCACATCCTCATCGATTTCCTTGACGAGCAAGGTTATCTGACCGACAGCATCGAAGACATCCTCGACCATACGCCC…	MTLLGIKLKQTQQLNQRLQQSLRVLQMSGIELEREVENWLSDNPLLERKDTDEFSDAEFSHYTAPARQIGGDEGEDMLSNIAGEQDFKQYLHAQVCEHPLSDQESACVHILIDFLDEQGYLTDSIEDILDHTPLEWMLDEAMLKQALTALKKFDPAGVAAADLNESLILQIERSGECAAKPSALHIVRNALDSIDGNRSQTLARIKKRLPQTDSGTLEAALDLIASLNPFPAAGFASSTPTPYSDEALANLLAFRGMEVSRRTVAKYRESFEIPAAHKRKTAE*
20210	M11_240050	UK	2011	B	ST-213 complex	class I	78	ATGACCTTAATCGGAATAAAGCTCAAACAGACCCAGCAGCTCAACCAGCGGCTGCAACAATCTTTGCGCGTATTGCAGATGTCGGGTATCGAACTTGAACGCGAGGTCGAAAACTGGCTGTCGGACAATCCCCTGCTCGAACGCAAAGACACGGATGAATTTTCCGATGCTAGGTTTTCCCATTACACCGCGCCTGCCCGTCAAATCGGCGGAGACGAAGGCGAAGATATGCTGTCCAACATCGCCGGTGAGCAGGATTTCAAGCAATACCTGCACGCGCAAGTATGCGAACACCCGCTTTCCGACCAAGAAGCCGCCTGTGTCCACATCCTTATCGATTTCCTTGACGAGCAGGGTTATCTGACCGACAGCATCGAAGACATCCTCGACCATACGCCC…	MTLIGIKLKQTQQLNQRLQQSLRVLQMSGIELEREVENWLSDNPLLERKDTDEFSDARFSHYTAPARQIGGDEGEDMLSNIAGEQDFKQYLHAQVCEHPLSDQEAACVHILIDFLDEQGYLTDSIEDILDHTPLEWMLDEAMLQHALTALKKFDPAGVAAADLNESLILQIERLGECAAKPAALHIVRNALDSIDGNRSQTLARIKNTCPKPTAAHSKPHSTSLLRSIPFPPPVLPRPRPRRILTRRSPTCWLSAAWRFLAAPLPNTENPLRFRQHTNAKPQNNCRIIL*
20211	M11_240052	UK	2011	B	ST-461 complex	class I	12	ATGACCTTACTCGGAATAAAGCTCAAACAGACCCAGCAGCTCAACCAGCGGCTGCAACAATCTTTGCGCGTATTGCAGATGTCGGGTATCGAACTTGAACGCGAGGTCGAAAACTGGCTGTCGGACAACCCCCTGCTCGAACGCAAAGACACGGATGAATTTTCCGATGCCGAGTTCAGCCATTACACTGCGCCTGCCCGTCAAATCGGCGGAGACGAAGGCGAAGATATGCTGTCCAACATCGCCGGCGAGCAGGATTTCAAGCAATACCTGCACGCGCAAGTATGCGAACACCCGCTTTCCGACCAAGAATCCGCCTGTGTCCACATCCTCATCGATTTCCTTGACGAGCAAGGTTATCTGACCGACAGCATCGAAGACATCCTCGACCATACGCCC…	MTLLGIKLKQTQQLNQRLQQSLRVLQMSGIELEREVENWLSDNPLLERKDTDEFSDAEFSHYTAPARQIGGDEGEDMLSNIAGEQDFKQYLHAQVCEHPLSDQESACVHILIDFLDEQGYLTDSIEDILDHTPLEWMLDEAMLKQALTALKKFDPAGVAAADLNESLILQIERSGECAAKPSALHIVRNALDSIDGNRSQTLARIKKRLPQTDSGTLEAALDLIASLNPFPAAGFASSTPTPYSDEALANLLAFRGMEVSRRTIAKYRESFEIPAAHKRKTAE*
20212	M11_240053	UK	2011	B	ST-41/44 complex/Lineage 3	class I	12	ATGACCTTACTCGGAATAAAGCTCAAACAGACCCAGCAGCTCAACCAGCGGCTGCAACAATCTTTGCGCGTATTGCAGATGTCGGGTATCGAACTTGAACGCGAGGTCGAAAACTGGCTGTCGGACAACCCCCTGCTCGAACGCAAAGACACGGATGAATTTTCCGATGCCGAGTTCAGCCATTACACTGCGCCTGCCCGTCAAATCGGCGGAGACGAAGGCGAAGATATGCTGTCCAACATCGCCGGCGAGCAGGATTTCAAGCAATACCTGCACGCGCAAGTATGCGAACACCCGCTTTCCGACCAAGAATCCGCCTGTGTCCACATCCTCATCGATTTCCTTGACGAGCAAGGTTATCTGACCGACAGCATCGAAGACATCCTCGACCATACGCCC…	MTLLGIKLKQTQQLNQRLQQSLRVLQMSGIELEREVENWLSDNPLLERKDTDEFSDAEFSHYTAPARQIGGDEGEDMLSNIAGEQDFKQYLHAQVCEHPLSDQESACVHILIDFLDEQGYLTDSIEDILDHTPLEWMLDEAMLKQALTALKKFDPAGVAAADLNESLILQIERSGECAAKPSALHIVRNALDSIDGNRSQTLARIKKRLPQTDSGTLEAALDLIASLNPFPAAGFASSTPTPYSDEALANLLAFRGMEVSRRTIAKYRESFEIPAAHKRKTAE*
20213	M11_240054	UK	2011	B	ST-41/44 complex/Lineage 3	class I	12	ATGACCTTACTCGGAATAAAGCTCAAACAGACCCAGCAGCTCAACCAGCGGCTGCAACAATCTTTGCGCGTATTGCAGATGTCGGGTATCGAACTTGAACGCGAGGTCGAAAACTGGCTGTCGGACAACCCCCTGCTCGAACGCAAAGACACGGATGAATTTTCCGATGCCGAGTTCAGCCATTACACTGCGCCTGCCCGTCAAATCGGCGGAGACGAAGGCGAAGATATGCTGTCCAACATCGCCGGCGAGCAGGATTTCAAGCAATACCTGCACGCGCAAGTATGCGAACACCCGCTTTCCGACCAAGAATCCGCCTGTGTCCACATCCTCATCGATTTCCTTGACGAGCAAGGTTATCTGACCGACAGCATCGAAGACATCCTCGACCATACGCCC…	MTLLGIKLKQTQQLNQRLQQSLRVLQMSGIELEREVENWLSDNPLLERKDTDEFSDAEFSHYTAPARQIGGDEGEDMLSNIAGEQDFKQYLHAQVCEHPLSDQESACVHILIDFLDEQGYLTDSIEDILDHTPLEWMLDEAMLKQALTALKKFDPAGVAAADLNESLILQIERSGECAAKPSALHIVRNALDSIDGNRSQTLARIKKRLPQTDSGTLEAALDLIASLNPFPAAGFASSTPTPYSDEALANLLAFRGMEVSRRTIAKYRESFEIPAAHKRKTAE*
20215	M11_240056	UK	2011	B	ST-11 complex/ET-37 complex	class II	28	ATGACCTTACTCGGAATAAAGCTCAAACAGACCCAGCAGCTCAACCAGCGGCTGCAACAATCTTTGCGCGTATTGCAGATGTCGGGTATCGAACTTGAACGCGAGGTCGAAAACTGGCTGTCGGACAACCCCCTGCTCGAACGCAAAGACACGGATGAATTTTCCGATGCCGAGTTCAGCCATTACACTGCGCCTGCCCGTCAAATCGGCGGAGACGAAGGCGAAGATATGCTGTCCAACATCGCCGGCGAGCAGGATTTCAAGCAATACCTGCACGCGCAAGTATGCGAACACCCGCTTTCCGACCAAGAATCCGCCTGTGTCCACATCCTCATCGATTTCCTTGACGAGCAAGGTTATCTGACCGACAGCATCGAAGACATCCTCGACCATACGCCC…	MTLLGIKLKQTQQLNQRLQQSLRVLQMSGIELEREVENWLSDNPLLERKDTDEFSDAEFSHYTAPARQIGGDEGEDMLSNIAGEQDFKQYLHAQVCEHPLSDQESACVHILIDFLDEQGYLTDSIEDILDHTPLEWMLDEAMLKQALTALQKFDPAGVAAADLNESLILQIERSGECAAKPAALHIVRNALDSIDGNRSQTLARIKKHLPQTDSGTLEAALDLIASLNPFPAAGFASSTPTPYSDEALANLLAFRGMEVSRRTIAKYRESLEIPAAHKRKTAE*
20216	M11_240057	UK	2011	W-135	ST-11 complex/ET-37 complex	class II	2	ATGACCTTACTCGGAATAAAGCTCAAACAGACCCAGCAGCTCAACCAGCGGCTGCAACAATCTTTGCGCGTATTGCAGATGTCGGGTATCGAACTTGAACGCGAGGTCGAAAACTGGCTGTCGGACAACCCCCTGCTCGAACGCAAAGACACGGATGAATTTTCCGATGCTAGGTTTTCCCATTACACCGCGCCTGCCCGTCAAATCGGCGGAGACGAAGGCGAAGATATGCTGTCCAACATCGCCGGTGAGCAGGATTTCAAGCAATACCTGCACGCGCAAGTATGCGAACACCCGCTTTCCGACCAAGAAGCCGCCTGTGTCCACATCCTTATCGATTTCCTTGACGAGCAGGGTTATCTGACCGACAGCATCGAAGACATCCTCGACCATACGCCC…	MTLLGIKLKQTQQLNQRLQQSLRVLQMSGIELEREVENWLSDNPLLERKDTDEFSDARFSHYTAPARQIGGDEGEDMLSNIAGEQDFKQYLHAQVCEHPLSDQEAACVHILIDFLDEQGYLTDSIEDILDHTPLEWMLDEAMLQHALTALKKFDPAGVAAADLNESLILQIERSGECAAKPAALHIVRNALDSIDGNRSQTLARIKKHLPQTDSGTLEAALDLIASLNPFPAAGFASSTPTPYSDEALANLLAFRGMEVSRRTIAKYRESLEIPAAHKRKTAE*
20217	M11_240058	UK	2011	B	ST-269 complex	class I	17	ATGACATTACTCGGAATAAAGCTCAAACAGACCCAGCAGCTCAACCAGCGGCTGCAACAATCTTTGCGCGTATTGCAGATGTCGGGTATCGAACTTGAACGCGAGATCGAAAACTGGCTGTCGGACAATCCCCTGCTCGAACGCAAAGACACGGATGAATTTTCCGATGCCGGGTTTTCCCATTACACCGCGCCCGCGCGCCAAATCGGCGGAGACGAAGGCGAAGATATGCTGTCCAACATCGCCGGCGAAGAAGATTTCAAGCAATACCTGCACGCGCAAGTGTGCGAACACCCGCTTTCCGATCAAGAATCCGCCTGTGTCCACATCCTTATCGATTTCCTTGACGAGCAGGGCTACCTGACCGACAGCATCGAAGACATCCTCGACCATACGCCC…	MTLLGIKLKQTQQLNQRLQQSLRVLQMSGIELEREIENWLSDNPLLERKDTDEFSDAGFSHYTAPARQIGGDEGEDMLSNIAGEEDFKQYLHAQVCEHPLSDQESACVHILIDFLDEQGYLTDSIEDILDHTPLEWMLDEAMLKQALTALQKFDPAGVAAADLNESLILQIERSGECAAKPAALHIVRNALDSINGNRSQTLARIKKHLPQTDSGTLEAALDLIASLNPFPAAGFASSTPTPYSDEALANLLAFRGMEVSRRTIAKYRESFEIPAAHKRKTAE*
20218	M11_240059	UK	2011	B	ST-41/44 complex/Lineage 3	class I	32	ATGACCTTACTCGGAATAAAGCTCAAACAGACCCAGCAGCTCAACCAGCGGCTGCAACAATCTTTGCGCGTATTGCAGATGTCGGGTATCGAACTTGAACGCGAGGTCGAAAACTGGCTGTCGGACAACCCCCTGCTCGAACGCAAAGACACGGATGAATTTTCCGATGCCGAGTTCAGCCATTACACTGCGCCTGCCCGTCAAATCGGCGGAGACGAAGGCGAAGATATGCTGTCCAACATCGCCGGCGAGCAGGATTTCAAGCAATACCTGCACGCGCAAGTATGCGAACACCCGCTTTCCGACCAAGAATCCGCCTGTGTCCACATCCTCATCGATTTCCTTGACGAGCAAGGTTATCTGACCGACAGCATCGAAGACATCCTCGACCATACGCCC…	MTLLGIKLKQTQQLNQRLQQSLRVLQMSGIELEREVENWLSDNPLLERKDTDEFSDAEFSHYTAPARQIGGDEGEDMLSNIAGEQDFKQYLHAQVCEHPLSDQESACVHILIDFLDEQGYLTDSIEDILDHTPLEWMLDEAMLKQALTALKKFDPAGVAAADLNESLILQIERSGECAAKPSALHIVRNALDSIDGNRSQTLARIKKRLPQTDSGTLEAALDLIASLNPFPAAGFASSTPTPYSDEALANLLAFRGMEVSRRTVAKYRESFEIPAAHKRKTAE*
20219	M11_240060	UK	2011	B	ST-35 complex	class I	74	ATGACGTTACTCGGAATAAAGCTCAAACAGACCCAGCAGCTCAACCAGCGGCTGCAACAATCTTTGCGCGTATTGCAGATGTCGGGTATCGAACTTGAACGCGAGGTCGAAAACTGGCTGTCGGATAATCCCCTGCTCGAACGCAAAGACACGGATGAATTTTCCGATGCCGAATTCAGCCATTACACCGCGCCCGCGCGCCAAATCGGCGGAGACGAAGGCGAAGATATGCTGTCCAACATCGCCGGCGAGCAGGATTTCAAGCAATACCTGCACGCGCAAGTGTGCGAACACCCGCTTTCCGACCAAGAAGCCGCCTGTGTCCACATCCTTATCGATTTCCTTGACGAGCAGGGTTATCTGACCGACAGCATCGAAGACATTCTCGACCATACGCCC…	MTLLGIKLKQTQQLNQRLQQSLRVLQMSGIELEREVENWLSDNPLLERKDTDEFSDAEFSHYTAPARQIGGDEGEDMLSNIAGEQDFKQYLHAQVCEHPLSDQEAACVHILIDFLDEQGYLTDSIEDILDHTPLEWMLDEAMLQHALTALKKFDPAGVAAADLTESLILQIERLGECAAKPSALHIVRNALDSIDGNRSQTLARIKKHLPQTDSGTLEAALDLIASLNPFPAAGFASSTPTPYSDEALANLLAFRGMEVSRRTIAKYRESFEIPAAHKRKTAE*
20221	M11_240062	UK	2011	B	ST-269 complex	class I	17	ATGACATTACTCGGAATAAAGCTCAAACAGACCCAGCAGCTCAACCAGCGGCTGCAACAATCTTTGCGCGTATTGCAGATGTCGGGTATCGAACTTGAACGCGAGATCGAAAACTGGCTGTCGGACAATCCCCTGCTCGAACGCAAAGACACGGATGAATTTTCCGATGCCGGGTTTTCCCATTACACCGCGCCCGCGCGCCAAATCGGCGGAGACGAAGGCGAAGATATGCTGTCCAACATCGCCGGCGAAGAAGATTTCAAGCAATACCTGCACGCGCAAGTGTGCGAACACCCGCTTTCCGATCAAGAATCCGCCTGTGTCCACATCCTTATCGATTTCCTTGACGAGCAGGGCTACCTGACCGACAGCATCGAAGACATCCTCGACCATACGCCC…	MTLLGIKLKQTQQLNQRLQQSLRVLQMSGIELEREIENWLSDNPLLERKDTDEFSDAGFSHYTAPARQIGGDEGEDMLSNIAGEEDFKQYLHAQVCEHPLSDQESACVHILIDFLDEQGYLTDSIEDILDHTPLEWMLDEAMLKQALTALQKFDPAGVAAADLNESLILQIERSGECAAKPAALHIVRNALDSINGNRSQTLARIKKHLPQTDSGTLEAALDLIASLNPFPAAGFASSTPTPYSDEALANLLAFRGMEVSRRTIAKYRESFEIPAAHKRKTAE*
20222	M11_240063	UK	2011	B	ST-41/44 complex/Lineage 3	class I	12	ATGACCTTACTCGGAATAAAGCTCAAACAGACCCAGCAGCTCAACCAGCGGCTGCAACAATCTTTGCGCGTATTGCAGATGTCGGGTATCGAACTTGAACGCGAGGTCGAAAACTGGCTGTCGGACAACCCCCTGCTCGAACGCAAAGACACGGATGAATTTTCCGATGCCGAGTTCAGCCATTACACTGCGCCTGCCCGTCAAATCGGCGGAGACGAAGGCGAAGATATGCTGTCCAACATCGCCGGCGAGCAGGATTTCAAGCAATACCTGCACGCGCAAGTATGCGAACACCCGCTTTCCGACCAAGAATCCGCCTGTGTCCACATCCTCATCGATTTCCTTGACGAGCAAGGTTATCTGACCGACAGCATCGAAGACATCCTCGACCATACGCCC…	MTLLGIKLKQTQQLNQRLQQSLRVLQMSGIELEREVENWLSDNPLLERKDTDEFSDAEFSHYTAPARQIGGDEGEDMLSNIAGEQDFKQYLHAQVCEHPLSDQESACVHILIDFLDEQGYLTDSIEDILDHTPLEWMLDEAMLKQALTALKKFDPAGVAAADLNESLILQIERSGECAAKPSALHIVRNALDSIDGNRSQTLARIKKRLPQTDSGTLEAALDLIASLNPFPAAGFASSTPTPYSDEALANLLAFRGMEVSRRTIAKYRESFEIPAAHKRKTAE*
20223	M11_240064	UK	2011	Y	-	class I	31	ATGACCTTACTCGGAATAAAGCTCAAACAGACCCAGCAGCTCAACCAGCGGCTGCAACAATCTTTGCGCGTATTGCAGATGTCGGGTATCGAACTTGAACGCGAGGTCGAAAACTGGCTGTCGGACAACCCCCTGCTCGAACGCAAAGACACGGATGAATTTTCCGATGCCGAGTTCAGCCATTACACTGCGCCTGCCCGTCAAATCGGCGGAGACGAAGGCGAAGATATGCTGTCCAACATCGCCGGCGAGCAGGATTTCAAGCAATACCTGCACGCGCAAGTATGCGAACACCCGCTTTCCGACCAAGAATCCGCCTGTGTCCACATCCTCATCGATTTCCTTGACGAGCAAGGTTATCTGACCGACAGCATCGAAGACATCCTCGACCATACGCCC…	MTLLGIKLKQTQQLNQRLQQSLRVLQMSGIELEREVENWLSDNPLLERKDTDEFSDAEFSHYTAPARQIGGDEGEDMLSNIAGEQDFKQYLHAQVCEHPLSDQESACVHILIDFLDEQGYLTDSIEDILDHTPLEWMLDEAMLKQALTALKKFDPAGVAAADLNESLILQIERSGECAAKPSALHIVRNALDSIDGNRSQTLARIKKRLPQTDSGTLEAALDLIASLNPFPAAGFASSTPTPYSDEALANLLAFRGMEVSRRTIAKYRESFEIPAAHKRKTAE*
20225	M11_240066	UK	2011	B	ST-269 complex	class I	17	ATGACATTACTCGGAATAAAGCTCAAACAGACCCAGCAGCTCAACCAGCGGCTGCAACAATCTTTGCGCGTATTGCAGATGTCGGGTATCGAACTTGAACGCGAGATCGAAAACTGGCTGTCGGACAATCCCCTGCTCGAACGCAAAGACACGGATGAATTTTCCGATGCCGGGTTTTCCCATTACACCGCGCCCGCGCGCCAAATCGGCGGAGACGAAGGCGAAGATATGCTGTCCAACATCGCCGGCGAAGAAGATTTCAAGCAATACCTGCACGCGCAAGTGTGCGAACACCCGCTTTCCGATCAAGAATCCGCCTGTGTCCACATCCTTATCGATTTCCTTGACGAGCAGGGCTACCTGACCGACAGCATCGAAGACATCCTCGACCATACGCCC…	MTLLGIKLKQTQQLNQRLQQSLRVLQMSGIELEREIENWLSDNPLLERKDTDEFSDAGFSHYTAPARQIGGDEGEDMLSNIAGEEDFKQYLHAQVCEHPLSDQESACVHILIDFLDEQGYLTDSIEDILDHTPLEWMLDEAMLKQALTALQKFDPAGVAAADLNESLILQIERSGECAAKPAALHIVRNALDSINGNRSQTLARIKKHLPQTDSGTLEAALDLIASLNPFPAAGFASSTPTPYSDEALANLLAFRGMEVSRRTIAKYRESFEIPAAHKRKTAE*
20226	M11_240067	UK	2011	W-135	ST-11 complex/ET-37 complex	class II	2	ATGACCTTACTCGGAATAAAGCTCAAACAGACCCAGCAGCTCAACCAGCGGCTGCAACAATCTTTGCGCGTATTGCAGATGTCGGGTATCGAACTTGAACGCGAGGTCGAAAACTGGCTGTCGGACAACCCCCTGCTCGAACGCAAAGACACGGATGAATTTTCCGATGCTAGGTTTTCCCATTACACCGCGCCTGCCCGTCAAATCGGCGGAGACGAAGGCGAAGATATGCTGTCCAACATCGCCGGTGAGCAGGATTTCAAGCAATACCTGCACGCGCAAGTATGCGAACACCCGCTTTCCGACCAAGAAGCCGCCTGTGTCCACATCCTTATCGATTTCCTTGACGAGCAGGGTTATCTGACCGACAGCATCGAAGACATCCTCGACCATACGCCC…	MTLLGIKLKQTQQLNQRLQQSLRVLQMSGIELEREVENWLSDNPLLERKDTDEFSDARFSHYTAPARQIGGDEGEDMLSNIAGEQDFKQYLHAQVCEHPLSDQEAACVHILIDFLDEQGYLTDSIEDILDHTPLEWMLDEAMLQHALTALKKFDPAGVAAADLNESLILQIERSGECAAKPAALHIVRNALDSIDGNRSQTLARIKKHLPQTDSGTLEAALDLIASLNPFPAAGFASSTPTPYSDEALANLLAFRGMEVSRRTIAKYRESLEIPAAHKRKTAE*
20227	M11_240068	UK	2011	NG	-	class I	40	ATGACCTTACTCGGAATAAAGCTCAAACAGACCCAGCAGCTCAACCAGCGGCTGCAACAATCTTTGCGCGTATTGCAGATGTCGGGTATCGAACTTGAACGCGAGGTCGAAAACTGGCTGTCGGACAATCCCCTGCTCGAACGCAAAGACACGGATGAATTTTCCGATGCTAGGTTTTCCCATTACACCGCGCCTGCCCGTCAAATCGGCGGAGACGAAGGCGAAGATATGCTGTCCAACATCGCCGGTGAGCAGGATTTCAAGCAATACCTGCACGCGCAAGTATGCGAACACCCGCTTTCCGACCAAGAAGCCTCCTGTGTCCACATCCTTATCGATTTCCTTGACGAGCAGGGTTATCTGACCGACAGCATCGAAGACATCCTCGACCATACGCCC…	MTLLGIKLKQTQQLNQRLQQSLRVLQMSGIELEREVENWLSDNPLLERKDTDEFSDARFSHYTAPARQIGGDEGEDMLSNIAGEQDFKQYLHAQVCEHPLSDQEASCVHILIDFLDEQGYLTDSIEDILDHTPLEWMLDEAMLKQALTALQKFDPAGVAAADLNESLILQIERSGECAAKPAALHIVRNALDSIDGNRSQTLARIKKHLPQTDSGTLEAALDLIASLNPFPAAGFASSTPTPYSDEALANLLVFRGMEVSRRTIAKYRESLEIPAAHKRKTAE*
20228	M11_240069	UK	2011	B	ST-35 complex	class I	22	ATGACCTTACTTGGAATAAAGCTCAAACAGACCCAGCAGCTCAACCAGCGGCTGCAACAATCTTTGCGCGTATTGCAGATGTCGGGTATCGAACTTGAACGCGAGGTCGAAAACTGGCTGTCGGACAACCCCCTGCTCGAACGCAAAGACCCAGATGAATTTTCCGATGCCGGGTTTTCCCATTACACTGCGCCCGCGCGCCAAATCGGCGGAGACGAAGGCGAAGATATGCTGTCCAACATCGCCGGCGAGCAGGATTTCAAGCAATACCTGCACGCGCAAGTATGCGAACACCCGCTTTCCGACCAAGAAGCCGCCTGTGTCCACATCCTTATCGATTTCCTTGACGAGCAGGGTTATCTGACCGACAGCATCGAAGACATCCTCGACCATACGCCC…	MTLLGIKLKQTQQLNQRLQQSLRVLQMSGIELEREVENWLSDNPLLERKDPDEFSDAGFSHYTAPARQIGGDEGEDMLSNIAGEQDFKQYLHAQVCEHPLSDQEAACVHILIDFLDEQGYLTDSIEDILDHTPLEWMLDEAMLQHALTALKKFDPAGVAAADLNESLILQIERLGECAAKPAALHIVRNALDSIDGNRSQTLARIKKHLPQTDSGTLEAALDLIASLNPFPAAGFASSTPTPYSDEALANLLAFRGMEVSRRTIAKYRESFEIPAAHKRKTAE*
20229	M11_240070	UK	2011	B	ST-269 complex	class I	17	ATGACATTACTCGGAATAAAGCTCAAACAGACCCAGCAGCTCAACCAGCGGCTGCAACAATCTTTGCGCGTATTGCAGATGTCGGGTATCGAACTTGAACGCGAGATCGAAAACTGGCTGTCGGACAATCCCCTGCTCGAACGCAAAGACACGGATGAATTTTCCGATGCCGGGTTTTCCCATTACACCGCGCCCGCGCGCCAAATCGGCGGAGACGAAGGCGAAGATATGCTGTCCAACATCGCCGGCGAAGAAGATTTCAAGCAATACCTGCACGCGCAAGTGTGCGAACACCCGCTTTCCGATCAAGAATCCGCCTGTGTCCACATCCTTATCGATTTCCTTGACGAGCAGGGCTACCTGACCGACAGCATCGAAGACATCCTCGACCATACGCCC…	MTLLGIKLKQTQQLNQRLQQSLRVLQMSGIELEREIENWLSDNPLLERKDTDEFSDAGFSHYTAPARQIGGDEGEDMLSNIAGEEDFKQYLHAQVCEHPLSDQESACVHILIDFLDEQGYLTDSIEDILDHTPLEWMLDEAMLKQALTALQKFDPAGVAAADLNESLILQIERSGECAAKPAALHIVRNALDSINGNRSQTLARIKKHLPQTDSGTLEAALDLIASLNPFPAAGFASSTPTPYSDEALANLLAFRGMEVSRRTIAKYRESFEIPAAHKRKTAE*
20230	M11_240071	UK	2011	Y	ST-167 complex	class I	32	ATGACCTTACTCGGAATAAAGCTCAAACAGACCCAGCAGCTCAACCAGCGGCTGCAACAATCTTTGCGCGTATTGCAGATGTCGGGTATCGAACTTGAACGCGAGGTCGAAAACTGGCTGTCGGACAACCCCCTGCTCGAACGCAAAGACACGGATGAATTTTCCGATGCCGAGTTCAGCCATTACACTGCGCCTGCCCGTCAAATCGGCGGAGACGAAGGCGAAGATATGCTGTCCAACATCGCCGGCGAGCAGGATTTCAAGCAATACCTGCACGCGCAAGTATGCGAACACCCGCTTTCCGACCAAGAATCCGCCTGTGTCCACATCCTCATCGATTTCCTTGACGAGCAAGGTTATCTGACCGACAGCATCGAAGACATCCTCGACCATACGCCC…	MTLLGIKLKQTQQLNQRLQQSLRVLQMSGIELEREVENWLSDNPLLERKDTDEFSDAEFSHYTAPARQIGGDEGEDMLSNIAGEQDFKQYLHAQVCEHPLSDQESACVHILIDFLDEQGYLTDSIEDILDHTPLEWMLDEAMLKQALTALKKFDPAGVAAADLNESLILQIERSGECAAKPSALHIVRNALDSIDGNRSQTLARIKKRLPQTDSGTLEAALDLIASLNPFPAAGFASSTPTPYSDEALANLLAFRGMEVSRRTVAKYRESFEIPAAHKRKTAE*
20231	M11_240072	UK	2011	B	ST-269 complex	class I	17	ATGACATTACTCGGAATAAAGCTCAAACAGACCCAGCAGCTCAACCAGCGGCTGCAACAATCTTTGCGCGTATTGCAGATGTCGGGTATCGAACTTGAACGCGAGATCGAAAACTGGCTGTCGGACAATCCCCTGCTCGAACGCAAAGACACGGATGAATTTTCCGATGCCGGGTTTTCCCATTACACCGCGCCCGCGCGCCAAATCGGCGGAGACGAAGGCGAAGATATGCTGTCCAACATCGCCGGCGAAGAAGATTTCAAGCAATACCTGCACGCGCAAGTGTGCGAACACCCGCTTTCCGATCAAGAATCCGCCTGTGTCCACATCCTTATCGATTTCCTTGACGAGCAGGGCTACCTGACCGACAGCATCGAAGACATCCTCGACCATACGCCC…	MTLLGIKLKQTQQLNQRLQQSLRVLQMSGIELEREIENWLSDNPLLERKDTDEFSDAGFSHYTAPARQIGGDEGEDMLSNIAGEEDFKQYLHAQVCEHPLSDQESACVHILIDFLDEQGYLTDSIEDILDHTPLEWMLDEAMLKQALTALQKFDPAGVAAADLNESLILQIERSGECAAKPAALHIVRNALDSINGNRSQTLARIKKHLPQTDSGTLEAALDLIASLNPFPAAGFASSTPTPYSDEALANLLAFRGMEVSRRTIAKYRESFEIPAAHKRKTAE*
20232	M11_240073	UK	2011	Y	ST-174 complex	class II	46	ATGACCTTACTCGGAATAAAGCTCAAACAGACCCAGCAGCTCAACCAGCGGCTGCAACAATCTTTGCGCGTATTGCAGATGTCGGGTATCGAACTTGAACGCGAGGTCGAAAACTGGCTGTCGGACAACCCCCTGCTCGAACGCAAAGACACGGATGAATTTTCCGATGCCGAGTTCAGCCATTACACTGCGCCTGCCCGTCAAATCGGCGGAGACGAAGGCGAAGATATGCTGTCCAACATCGCCGGCGAGCAGGATTTCAAGCAATACCTGCACGCGCAAGTATGCGAACACCCGCTTTCCGACCAAGAATCCGCCTGTGTCCACATCCTCATCGATTTCCTTGACGAGCAAGGTTATCTGACCGACAGCATCGAAGACATCCTCGACCATACGCCC…	MTLLGIKLKQTQQLNQRLQQSLRVLQMSGIELEREVENWLSDNPLLERKDTDEFSDAEFSHYTAPARQIGGDEGEDMLSNIAGEQDFKQYLHAQVCEHPLSDQESACVHILIDFLDEQGYLTDSIEDILDHTPLEWMLDEAMLKQALTALKKFDPAGVAAADLNESLILQIERSGECAAKPAALHIVRNALDSIDGNRSQTLARIKKRLPQTDSGTLEAALDLIASLNPFPAAGFASSTPTPYSDEALANLLAFRGMEVSRRTIAKYRESFEIPAAHKRKTAE*
20234	M11_240076	UK	2011	C	ST-11 complex/ET-37 complex	class II	1	ATGACCTTACTCGGATATAAGCTCAAACAGACCCAGCAGCTCAACCAGCGGCTGCAACAATCTTTGCGCGTATTGCAGATGTCAGGTATCGAACTGGAACGCGAGGTCGAGGACTGGCTGTCGGACAACCCCCTGCTCGAACGCAAAGACACGGATGAATTTTCCGATGCCGAGTTCAGCCATTACACTGCGCCTGCCCGTCAAATCGGCGGAGACGAAGGCGAAGATATGCTGTCCAACATCGCCGGCGAACAGGATTTCAAGCAATACCTGCACGCGCAAGTGTGCGAACACCCCCTTTCCGACCAAGAAGCCGCCTGCGTCCACATCCTTATCGATTTCCTTGACGAGCAGGGCTACCTGACCGACAGCATCGAAGACATCCTCGACCATACGCCC…	MTLLGYKLKQTQQLNQRLQQSLRVLQMSGIELEREVEDWLSDNPLLERKDTDEFSDAEFSHYTAPARQIGGDEGEDMLSNIAGEQDFKQYLHAQVCEHPLSDQEAACVHILIDFLDEQGYLTDSIEDILDHTPLEWMLDEAMLKQALTALKKFDPAGVAAADLNESLILQIERLGECAAKPSALHIVRNALDSIDGNRSQTLARIKKHLPQTDSGTLEAALDLIASLNPFPAAGFASSTPTPYSDEALANLLAFRGMEVSRRTIAKYRESLEIPAAHKRKTAE*
20239	M11_240083	UK	2011	B	ST-461 complex	class I	12	ATGACCTTACTCGGAATAAAGCTCAAACAGACCCAGCAGCTCAACCAGCGGCTGCAACAATCTTTGCGCGTATTGCAGATGTCGGGTATCGAACTTGAACGCGAGGTCGAAAACTGGCTGTCGGACAACCCCCTGCTCGAACGCAAAGACACGGATGAATTTTCCGATGCCGAGTTCAGCCATTACACTGCGCCTGCCCGTCAAATCGGCGGAGACGAAGGCGAAGATATGCTGTCCAACATCGCCGGCGAGCAGGATTTCAAGCAATACCTGCACGCGCAAGTATGCGAACACCCGCTTTCCGACCAAGAATCCGCCTGTGTCCACATCCTCATCGATTTCCTTGACGAGCAAGGTTATCTGACCGACAGCATCGAAGACATCCTCGACCATACGCCC…	MTLLGIKLKQTQQLNQRLQQSLRVLQMSGIELEREVENWLSDNPLLERKDTDEFSDAEFSHYTAPARQIGGDEGEDMLSNIAGEQDFKQYLHAQVCEHPLSDQESACVHILIDFLDEQGYLTDSIEDILDHTPLEWMLDEAMLKQALTALKKFDPAGVAAADLNESLILQIERSGECAAKPSALHIVRNALDSIDGNRSQTLARIKKRLPQTDSGTLEAALDLIASLNPFPAAGFASSTPTPYSDEALANLLAFRGMEVSRRTIAKYRESFEIPAAHKRKTAE*
20241	M11_240085	UK	2011	B	ST-41/44 complex/Lineage 3	class I	52	ATGACTTTACTCGGAATAAAGCTCAAACAGACCCAGCAGCTCAACCAGCGGCTGCAACAATCTTTGCGCGTATTGCAGATGTCGGGTATCGAACTTGAACGCGAGGTCGAAAACTGGCTGTCGGACAACCCCCTGCTCGAACGCAAAGACACGGATGAATTTTCCGATGCCGAGTTCAGCCATTACACTGCGCCTGCCCGTCAAATCGGCGGAGACGAAGGCGAAGATATGCTGTCCAACATCGCCGGCGAGCAGGATTTCAAGCAATACCTGCACGCGCAAGTATGCGAACACCCGCTTTCCGACCAAGAATCCGCCTGTGTCCACATCCTCATCGATTTCCTTGACGAGCAAGGTTATCTGACCGACAGCATCGAAGACATCCTCGACCATACGCCC…	MTLLGIKLKQTQQLNQRLQQSLRVLQMSGIELEREVENWLSDNPLLERKDTDEFSDAEFSHYTAPARQIGGDEGEDMLSNIAGEQDFKQYLHAQVCEHPLSDQESACVHILIDFLDEQGYLTDSIEDILDHTPLEWMLDEAMLKQALTALKKFDPAGVAAADLNESLILQIERSGECAAKPSALHIVRNALDSIDGNRSQTLARIKKRLPQTDSGTLEAALDLIASLNPFPAAGFASSTPTPYSDEALANLLAFRGMEVSRRTIAKYRESFEIPAAHKRKTAE*
20242	M11_240086	UK	2011	B	ST-269 complex	class I	17	ATGACATTACTCGGAATAAAGCTCAAACAGACCCAGCAGCTCAACCAGCGGCTGCAACAATCTTTGCGCGTATTGCAGATGTCGGGTATCGAACTTGAACGCGAGATCGAAAACTGGCTGTCGGACAATCCCCTGCTCGAACGCAAAGACACGGATGAATTTTCCGATGCCGGGTTTTCCCATTACACCGCGCCCGCGCGCCAAATCGGCGGAGACGAAGGCGAAGATATGCTGTCCAACATCGCCGGCGAAGAAGATTTCAAGCAATACCTGCACGCGCAAGTGTGCGAACACCCGCTTTCCGATCAAGAATCCGCCTGTGTCCACATCCTTATCGATTTCCTTGACGAGCAGGGCTACCTGACCGACAGCATCGAAGACATCCTCGACCATACGCCC…	MTLLGIKLKQTQQLNQRLQQSLRVLQMSGIELEREIENWLSDNPLLERKDTDEFSDAGFSHYTAPARQIGGDEGEDMLSNIAGEEDFKQYLHAQVCEHPLSDQESACVHILIDFLDEQGYLTDSIEDILDHTPLEWMLDEAMLKQALTALQKFDPAGVAAADLNESLILQIERSGECAAKPAALHIVRNALDSINGNRSQTLARIKKHLPQTDSGTLEAALDLIASLNPFPAAGFASSTPTPYSDEALANLLAFRGMEVSRRTIAKYRESFEIPAAHKRKTAE*
20243	M11_240088	UK	2011	B	ST-41/44 complex/Lineage 3	class I	12	ATGACCTTACTCGGAATAAAGCTCAAACAGACCCAGCAGCTCAACCAGCGGCTGCAACAATCTTTGCGCGTATTGCAGATGTCGGGTATCGAACTTGAACGCGAGGTCGAAAACTGGCTGTCGGACAACCCCCTGCTCGAACGCAAAGACACGGATGAATTTTCCGATGCCGAGTTCAGCCATTACACTGCGCCTGCCCGTCAAATCGGCGGAGACGAAGGCGAAGATATGCTGTCCAACATCGCCGGCGAGCAGGATTTCAAGCAATACCTGCACGCGCAAGTATGCGAACACCCGCTTTCCGACCAAGAATCCGCCTGTGTCCACATCCTCATCGATTTCCTTGACGAGCAAGGTTATCTGACCGACAGCATCGAAGACATCCTCGACCATACGCCC…	MTLLGIKLKQTQQLNQRLQQSLRVLQMSGIELEREVENWLSDNPLLERKDTDEFSDAEFSHYTAPARQIGGDEGEDMLSNIAGEQDFKQYLHAQVCEHPLSDQESACVHILIDFLDEQGYLTDSIEDILDHTPLEWMLDEAMLKQALTALKKFDPAGVAAADLNESLILQIERSGECAAKPSALHIVRNALDSIDGNRSQTLARIKKRLPQTDSGTLEAALDLIASLNPFPAAGFASSTPTPYSDEALANLLAFRGMEVSRRTIAKYRESFEIPAAHKRKTAE*
20244	M11_240094	UK	2011	C	ST-103 complex	class I	31	ATGACCTTACTCGGAATAAAGCTCAAACAGACCCAGCAGCTCAACCAGCGGCTGCAACAATCTTTGCGCGTATTGCAGATGTCGGGTATCGAACTTGAACGCGAGGTCGAAAACTGGCTGTCGGACAACCCCCTGCTCGAACGCAAAGACACGGATGAATTTTCCGATGCCGAGTTCAGCCATTACACTGCGCCTGCCCGTCAAATCGGCGGAGACGAAGGCGAAGATATGCTGTCCAACATCGCCGGCGAGCAGGATTTCAAGCAATACCTGCACGCGCAAGTATGCGAACACCCGCTTTCCGACCAAGAATCCGCCTGTGTCCACATCCTCATCGATTTCCTTGACGAGCAAGGTTATCTGACCGACAGCATCGAAGACATCCTCGACCATACGCCC…	MTLLGIKLKQTQQLNQRLQQSLRVLQMSGIELEREVENWLSDNPLLERKDTDEFSDAEFSHYTAPARQIGGDEGEDMLSNIAGEQDFKQYLHAQVCEHPLSDQESACVHILIDFLDEQGYLTDSIEDILDHTPLEWMLDEAMLKQALTALKKFDPAGVAAADLNESLILQIERSGECAAKPSALHIVRNALDSIDGNRSQTLARIKKRLPQTDSGTLEAALDLIASLNPFPAAGFASSTPTPYSDEALANLLAFRGMEVSRRTIAKYRESFEIPAAHKRKTAE*
20245	M11_240096	UK	2011	Y	ST-23 complex/Cluster A3	class I	4	ATGACCTTACTCGGAATAAAGCTCAAACAGACCCAGCAGCTCAACCAGCGGCTGCAACAATCTTTGCGCGTATTGCAGATGTCGGGTATCGAACTTGAACGCGAGGTCGAAAACTGGCTGTCGGACAACCCCCTGCTCGAACGCAAAGACACGGATGAATTTTCCGATGCCGAGTTCAGCCATTACACTGCGCCTGCCCGTCAAATCGGCGGAGACGAAGGCGAAGATATGCTGTCCAACATCGCCGGCGAGCAGGATTTCAAGCAATACCTGCACGCGCAAGTATGCGAACACCCGCTTTCCGACCAAGAATCCGCCTGTGTCCACATCCTCATCGATTTCCTTGACGAGCAAGGTTATCTGACCGACAGCATCGAAGACATCCTCGACCATACGCCC…	MTLLGIKLKQTQQLNQRLQQSLRVLQMSGIELEREVENWLSDNPLLERKDTDEFSDAEFSHYTAPARQIGGDEGEDMLSNIAGEQDFKQYLHAQVCEHPLSDQESACVHILIDFLDEQGYLTDSIEDILDHTPLEWMLDEAMLKQALTALKKFDPAGVAAADLNESLILQIERSGECAAKPSALHIVRNALDSIDGNRSQTLARIKKRLPQTDSGTLEAALDLIASLNPFPAAGFASSTPTPYSDEALANLLAFRGMEVSRRTIAKYRESFEIPAAHKRKTAE*
20246	M11_240097	UK	2011	B	ST-41/44 complex/Lineage 3	class I	12	ATGACCTTACTCGGAATAAAGCTCAAACAGACCCAGCAGCTCAACCAGCGGCTGCAACAATCTTTGCGCGTATTGCAGATGTCGGGTATCGAACTTGAACGCGAGGTCGAAAACTGGCTGTCGGACAACCCCCTGCTCGAACGCAAAGACACGGATGAATTTTCCGATGCCGAGTTCAGCCATTACACTGCGCCTGCCCGTCAAATCGGCGGAGACGAAGGCGAAGATATGCTGTCCAACATCGCCGGCGAGCAGGATTTCAAGCAATACCTGCACGCGCAAGTATGCGAACACCCGCTTTCCGACCAAGAATCCGCCTGTGTCCACATCCTCATCGATTTCCTTGACGAGCAAGGTTATCTGACCGACAGCATCGAAGACATCCTCGACCATACGCCC…	MTLLGIKLKQTQQLNQRLQQSLRVLQMSGIELEREVENWLSDNPLLERKDTDEFSDAEFSHYTAPARQIGGDEGEDMLSNIAGEQDFKQYLHAQVCEHPLSDQESACVHILIDFLDEQGYLTDSIEDILDHTPLEWMLDEAMLKQALTALKKFDPAGVAAADLNESLILQIERSGECAAKPSALHIVRNALDSIDGNRSQTLARIKKRLPQTDSGTLEAALDLIASLNPFPAAGFASSTPTPYSDEALANLLAFRGMEVSRRTIAKYRESFEIPAAHKRKTAE*
20247	M11_240099	UK	2011	W-135	ST-11 complex/ET-37 complex	class II	2	ATGACCTTACTCGGAATAAAGCTCAAACAGACCCAGCAGCTCAACCAGCGGCTGCAACAATCTTTGCGCGTATTGCAGATGTCGGGTATCGAACTTGAACGCGAGGTCGAAAACTGGCTGTCGGACAACCCCCTGCTCGAACGCAAAGACACGGATGAATTTTCCGATGCTAGGTTTTCCCATTACACCGCGCCTGCCCGTCAAATCGGCGGAGACGAAGGCGAAGATATGCTGTCCAACATCGCCGGTGAGCAGGATTTCAAGCAATACCTGCACGCGCAAGTATGCGAACACCCGCTTTCCGACCAAGAAGCCGCCTGTGTCCACATCCTTATCGATTTCCTTGACGAGCAGGGTTATCTGACCGACAGCATCGAAGACATCCTCGACCATACGCCC…	MTLLGIKLKQTQQLNQRLQQSLRVLQMSGIELEREVENWLSDNPLLERKDTDEFSDARFSHYTAPARQIGGDEGEDMLSNIAGEQDFKQYLHAQVCEHPLSDQEAACVHILIDFLDEQGYLTDSIEDILDHTPLEWMLDEAMLQHALTALKKFDPAGVAAADLNESLILQIERSGECAAKPAALHIVRNALDSIDGNRSQTLARIKKHLPQTDSGTLEAALDLIASLNPFPAAGFASSTPTPYSDEALANLLAFRGMEVSRRTIAKYRESLEIPAAHKRKTAE*
20248	M11_240100	UK	2011	B	ST-103 complex	class I	31	ATGACCTTACTCGGAATAAAGCTCAAACAGACCCAGCAGCTCAACCAGCGGCTGCAACAATCTTTGCGCGTATTGCAGATGTCGGGTATCGAACTTGAACGCGAGGTCGAAAACTGGCTGTCGGACAACCCCCTGCTCGAACGCAAAGACACGGATGAATTTTCCGATGCCGAGTTCAGCCATTACACTGCGCCTGCCCGTCAAATCGGCGGAGACGAAGGCGAAGATATGCTGTCCAACATCGCCGGCGAGCAGGATTTCAAGCAATACCTGCACGCGCAAGTATGCGAACACCCGCTTTCCGACCAAGAATCCGCCTGTGTCCACATCCTCATCGATTTCCTTGACGAGCAAGGTTATCTGACCGACAGCATCGAAGACATCCTCGACCATACGCCC…	MTLLGIKLKQTQQLNQRLQQSLRVLQMSGIELEREVENWLSDNPLLERKDTDEFSDAEFSHYTAPARQIGGDEGEDMLSNIAGEQDFKQYLHAQVCEHPLSDQESACVHILIDFLDEQGYLTDSIEDILDHTPLEWMLDEAMLKQALTALKKFDPAGVAAADLNESLILQIERSGECAAKPSALHIVRNALDSIDGNRSQTLARIKKRLPQTDSGTLEAALDLIASLNPFPAAGFASSTPTPYSDEALANLLAFRGMEVSRRTIAKYRESFEIPAAHKRKTAE*
20249	M11_240108	UK	2011	B	ST-41/44 complex/Lineage 3	class I	4	ATGACCTTACTCGGAATAAAGCTCAAACAGACCCAGCAGCTCAACCAGCGGCTGCAACAATCTTTGCGCGTATTGCAGATGTCGGGTATCGAACTTGAACGCGAGGTCGAAAACTGGCTGTCGGACAACCCCCTGCTCGAACGCAAAGACACGGATGAATTTTCCGATGCCGAGTTCAGCCATTACACTGCGCCTGCCCGTCAAATCGGCGGAGACGAAGGCGAAGATATGCTGTCCAACATCGCCGGCGAGCAGGATTTCAAGCAATACCTGCACGCGCAAGTATGCGAACACCCGCTTTCCGACCAAGAATCCGCCTGTGTCCACATCCTCATCGATTTCCTTGACGAGCAAGGTTATCTGACCGACAGCATCGAAGACATCCTCGACCATACGCCC…	MTLLGIKLKQTQQLNQRLQQSLRVLQMSGIELEREVENWLSDNPLLERKDTDEFSDAEFSHYTAPARQIGGDEGEDMLSNIAGEQDFKQYLHAQVCEHPLSDQESACVHILIDFLDEQGYLTDSIEDILDHTPLEWMLDEAMLKQALTALKKFDPAGVAAADLNESLILQIERSGECAAKPSALHIVRNALDSIDGNRSQTLARIKKRLPQTDSGTLEAALDLIASLNPFPAAGFASSTPTPYSDEALANLLAFRGMEVSRRTIAKYRESFEIPAAHKRKTAE*
20251	M11_240110	UK	2011	B	ST-41/44 complex/Lineage 3	class I	41	ATGACCTTAATCGGAATAAAGCTCAAACAGACCCAGCAGCTCAACCAGCGGCTGCAACAATCTTTGCGCGTATTGCAGATGTCGGGTATCGAACTTGAACGCGAGGTCGAAAACTGGCTGTCGGACAATCCCCTGCTCGAACGCAAAGACACGGATGAATTTTCCGATGCTAGGTTTTCCCATTACACCGCGCCTGCCCGTCAAATCGGCGGAGACGAAGGCGAAGATATGCTGTCCAACATCGCCGGTGAGCAGGATTTCAAGCAATACCTGCACGCGCAAGTATGCGAACACCCGCTTTCCGACCAAGAAGCCGCCTGTGTCCACATCCTTATCGATTTCCTTGACGAGCAGGGTTATCTGACCGACAGCATCGAAGACATCCTCGACCATACGCCC…	MTLIGIKLKQTQQLNQRLQQSLRVLQMSGIELEREVENWLSDNPLLERKDTDEFSDARFSHYTAPARQIGGDEGEDMLSNIAGEQDFKQYLHAQVCEHPLSDQEAACVHILIDFLDEQGYLTDSIEDILDHTPLEWMLDEAMLQHALTALKKFDPAGVAAADLNESLILQIERLGECAAKPAALHIVRNALDSIDGNRSQTLARIKNTCPKPTAAHSKPHSTSLLRSIPFPPPVLPRPHPRRILTRHSPTCWLSAAWRFLAAPLPNTENPLRFRQHTNAKPQNNCRIIL*
20254	M11_240113	UK	2011	B	ST-213 complex	class I	41	ATGACCTTAATCGGAATAAAGCTCAAACAGACCCAGCAGCTCAACCAGCGGCTGCAACAATCTTTGCGCGTATTGCAGATGTCGGGTATCGAACTTGAACGCGAGGTCGAAAACTGGCTGTCGGACAATCCCCTGCTCGAACGCAAAGACACGGATGAATTTTCCGATGCTAGGTTTTCCCATTACACCGCGCCTGCCCGTCAAATCGGCGGAGACGAAGGCGAAGATATGCTGTCCAACATCGCCGGTGAGCAGGATTTCAAGCAATACCTGCACGCGCAAGTATGCGAACACCCGCTTTCCGACCAAGAAGCCGCCTGTGTCCACATCCTTATCGATTTCCTTGACGAGCAGGGTTATCTGACCGACAGCATCGAAGACATCCTCGACCATACGCCC…	MTLIGIKLKQTQQLNQRLQQSLRVLQMSGIELEREVENWLSDNPLLERKDTDEFSDARFSHYTAPARQIGGDEGEDMLSNIAGEQDFKQYLHAQVCEHPLSDQEAACVHILIDFLDEQGYLTDSIEDILDHTPLEWMLDEAMLQHALTALKKFDPAGVAAADLNESLILQIERLGECAAKPAALHIVRNALDSIDGNRSQTLARIKNTCPKPTAAHSKPHSTSLLRSIPFPPPVLPRPHPRRILTRHSPTCWLSAAWRFLAAPLPNTENPLRFRQHTNAKPQNNCRIIL*
20255	M11_240115	UK	2011	B	ST-41/44 complex/Lineage 3	class I	53	ATGACCTTACTCGGAATAAAGCTCAAACAGACCCAGCAGCTCAACCAGCGGCTGCAACAATCTTTGCGCGTATTGCAGATGTCGGGTATCGAACTTGAACGCGAGGTCGAAAACTGGCTGTCGGACAACCCCCTGCTCGAACGCAAAGACACGGATGAATTTTCCGATGCCGAGTTCAGCCATTACACCGCGCCTGCCCGTCAAATCGGCGGAGACGAAGGCGAAGATATGCTGTCCAACATCGCCGGTGAGCAGGATTTCAAGCAATACCTGCACGCGCAAGTATGCGAACACCCGCTTTCCGACCAAGAAGCCGCCTGTGTCCACATCCTTATCGATTTCCTTGACGAGCAGGGTTATCTGACCGACAGCATCGAAGACATCCTCGACCATACGCCC…	MTLLGIKLKQTQQLNQRLQQSLRVLQMSGIELEREVENWLSDNPLLERKDTDEFSDAEFSHYTAPARQIGGDEGEDMLSNIAGEQDFKQYLHAQVCEHPLSDQEAACVHILIDFLDEQGYLTDSIEDILDHTPLEWMLDEAMLQHALTALKKFDPAGVAAADLNESLILQIERLGECAAKPAALHIVRNALDSIDGNRSQTLARIKKHLPQTDSGTLEAALDLIASLNPFPAAGFASSTPTPYSDEALANLLAFRGMEVSRRTIAKYRESLEIPAAHKRKTAE*
20256	M11_240116	UK	2011	Y	ST-23 complex/Cluster A3	class I	4	ATGACCTTACTCGGAATAAAGCTCAAACAGACCCAGCAGCTCAACCAGCGGCTGCAACAATCTTTGCGCGTATTGCAGATGTCGGGTATCGAACTTGAACGCGAGGTCGAAAACTGGCTGTCGGACAACCCCCTGCTCGAACGCAAAGACACGGATGAATTTTCCGATGCCGAGTTCAGCCATTACACTGCGCCTGCCCGTCAAATCGGCGGAGACGAAGGCGAAGATATGCTGTCCAACATCGCCGGCGAGCAGGATTTCAAGCAATACCTGCACGCGCAAGTATGCGAACACCCGCTTTCCGACCAAGAATCCGCCTGTGTCCACATCCTCATCGATTTCCTTGACGAGCAAGGTTATCTGACCGACAGCATCGAAGACATCCTCGACCATACGCCC…	MTLLGIKLKQTQQLNQRLQQSLRVLQMSGIELEREVENWLSDNPLLERKDTDEFSDAEFSHYTAPARQIGGDEGEDMLSNIAGEQDFKQYLHAQVCEHPLSDQESACVHILIDFLDEQGYLTDSIEDILDHTPLEWMLDEAMLKQALTALKKFDPAGVAAADLNESLILQIERSGECAAKPSALHIVRNALDSIDGNRSQTLARIKKRLPQTDSGTLEAALDLIASLNPFPAAGFASSTPTPYSDEALANLLAFRGMEVSRRTIAKYRESFEIPAAHKRKTAE*
20257	M11_240117	UK	2011	B	ST-60 complex	class I	4	ATGACCTTACTCGGAATAAAGCTCAAACAGACCCAGCAGCTCAACCAGCGGCTGCAACAATCTTTGCGCGTATTGCAGATGTCGGGTATCGAACTTGAACGCGAGGTCGAAAACTGGCTGTCGGACAACCCCCTGCTCGAACGCAAAGACACGGATGAATTTTCCGATGCCGAGTTCAGCCATTACACTGCGCCTGCCCGTCAAATCGGCGGAGACGAAGGCGAAGATATGCTGTCCAACATCGCCGGCGAGCAGGATTTCAAGCAATACCTGCACGCGCAAGTATGCGAACACCCGCTTTCCGACCAAGAATCCGCCTGTGTCCACATCCTCATCGATTTCCTTGACGAGCAAGGTTATCTGACCGACAGCATCGAAGACATCCTCGACCATACGCCC…	MTLLGIKLKQTQQLNQRLQQSLRVLQMSGIELEREVENWLSDNPLLERKDTDEFSDAEFSHYTAPARQIGGDEGEDMLSNIAGEQDFKQYLHAQVCEHPLSDQESACVHILIDFLDEQGYLTDSIEDILDHTPLEWMLDEAMLKQALTALKKFDPAGVAAADLNESLILQIERSGECAAKPSALHIVRNALDSIDGNRSQTLARIKKRLPQTDSGTLEAALDLIASLNPFPAAGFASSTPTPYSDEALANLLAFRGMEVSRRTIAKYRESFEIPAAHKRKTAE*
20258	M11_240119	UK	2011	B	ST-41/44 complex/Lineage 3	class I	12	ATGACCTTACTCGGAATAAAGCTCAAACAGACCCAGCAGCTCAACCAGCGGCTGCAACAATCTTTGCGCGTATTGCAGATGTCGGGTATCGAACTTGAACGCGAGGTCGAAAACTGGCTGTCGGACAACCCCCTGCTCGAACGCAAAGACACGGATGAATTTTCCGATGCCGAGTTCAGCCATTACACTGCGCCTGCCCGTCAAATCGGCGGAGACGAAGGCGAAGATATGCTGTCCAACATCGCCGGCGAGCAGGATTTCAAGCAATACCTGCACGCGCAAGTATGCGAACACCCGCTTTCCGACCAAGAATCCGCCTGTGTCCACATCCTCATCGATTTCCTTGACGAGCAAGGTTATCTGACCGACAGCATCGAAGACATCCTCGACCATACGCCC…	MTLLGIKLKQTQQLNQRLQQSLRVLQMSGIELEREVENWLSDNPLLERKDTDEFSDAEFSHYTAPARQIGGDEGEDMLSNIAGEQDFKQYLHAQVCEHPLSDQESACVHILIDFLDEQGYLTDSIEDILDHTPLEWMLDEAMLKQALTALKKFDPAGVAAADLNESLILQIERSGECAAKPSALHIVRNALDSIDGNRSQTLARIKKRLPQTDSGTLEAALDLIASLNPFPAAGFASSTPTPYSDEALANLLAFRGMEVSRRTIAKYRESFEIPAAHKRKTAE*
20261	M11_240123	UK	2011	B	ST-11 complex/ET-37 complex	class II	28	ATGACCTTACTCGGAATAAAGCTCAAACAGACCCAGCAGCTCAACCAGCGGCTGCAACAATCTTTGCGCGTATTGCAGATGTCGGGTATCGAACTTGAACGCGAGGTCGAAAACTGGCTGTCGGACAACCCCCTGCTCGAACGCAAAGACACGGATGAATTTTCCGATGCCGAGTTCAGCCATTACACTGCGCCTGCCCGTCAAATCGGCGGAGACGAAGGCGAAGATATGCTGTCCAACATCGCCGGCGAGCAGGATTTCAAGCAATACCTGCACGCGCAAGTATGCGAACACCCGCTTTCCGACCAAGAATCCGCCTGTGTCCACATCCTCATCGATTTCCTTGACGAGCAAGGTTATCTGACCGACAGCATCGAAGACATCCTCGACCATACGCCC…	MTLLGIKLKQTQQLNQRLQQSLRVLQMSGIELEREVENWLSDNPLLERKDTDEFSDAEFSHYTAPARQIGGDEGEDMLSNIAGEQDFKQYLHAQVCEHPLSDQESACVHILIDFLDEQGYLTDSIEDILDHTPLEWMLDEAMLKQALTALQKFDPAGVAAADLNESLILQIERSGECAAKPAALHIVRNALDSIDGNRSQTLARIKKHLPQTDSGTLEAALDLIASLNPFPAAGFASSTPTPYSDEALANLLAFRGMEVSRRTIAKYRESLEIPAAHKRKTAE*
20263	M11_240125	UK	2011	B	ST-41/44 complex/Lineage 3	class I	12	ATGACCTTACTCGGAATAAAGCTCAAACAGACCCAGCAGCTCAACCAGCGGCTGCAACAATCTTTGCGCGTATTGCAGATGTCGGGTATCGAACTTGAACGCGAGGTCGAAAACTGGCTGTCGGACAACCCCCTGCTCGAACGCAAAGACACGGATGAATTTTCCGATGCCGAGTTCAGCCATTACACTGCGCCTGCCCGTCAAATCGGCGGAGACGAAGGCGAAGATATGCTGTCCAACATCGCCGGCGAGCAGGATTTCAAGCAATACCTGCACGCGCAAGTATGCGAACACCCGCTTTCCGACCAAGAATCCGCCTGTGTCCACATCCTCATCGATTTCCTTGACGAGCAAGGTTATCTGACCGACAGCATCGAAGACATCCTCGACCATACGCCC…	MTLLGIKLKQTQQLNQRLQQSLRVLQMSGIELEREVENWLSDNPLLERKDTDEFSDAEFSHYTAPARQIGGDEGEDMLSNIAGEQDFKQYLHAQVCEHPLSDQESACVHILIDFLDEQGYLTDSIEDILDHTPLEWMLDEAMLKQALTALKKFDPAGVAAADLNESLILQIERSGECAAKPSALHIVRNALDSIDGNRSQTLARIKKRLPQTDSGTLEAALDLIASLNPFPAAGFASSTPTPYSDEALANLLAFRGMEVSRRTIAKYRESFEIPAAHKRKTAE*
20265	M11_240128	UK	2011	B	-	class I	17	ATGACATTACTCGGAATAAAGCTCAAACAGACCCAGCAGCTCAACCAGCGGCTGCAACAATCTTTGCGCGTATTGCAGATGTCGGGTATCGAACTTGAACGCGAGATCGAAAACTGGCTGTCGGACAATCCCCTGCTCGAACGCAAAGACACGGATGAATTTTCCGATGCCGGGTTTTCCCATTACACCGCGCCCGCGCGCCAAATCGGCGGAGACGAAGGCGAAGATATGCTGTCCAACATCGCCGGCGAAGAAGATTTCAAGCAATACCTGCACGCGCAAGTGTGCGAACACCCGCTTTCCGATCAAGAATCCGCCTGTGTCCACATCCTTATCGATTTCCTTGACGAGCAGGGCTACCTGACCGACAGCATCGAAGACATCCTCGACCATACGCCC…	MTLLGIKLKQTQQLNQRLQQSLRVLQMSGIELEREIENWLSDNPLLERKDTDEFSDAGFSHYTAPARQIGGDEGEDMLSNIAGEEDFKQYLHAQVCEHPLSDQESACVHILIDFLDEQGYLTDSIEDILDHTPLEWMLDEAMLKQALTALQKFDPAGVAAADLNESLILQIERSGECAAKPAALHIVRNALDSINGNRSQTLARIKKHLPQTDSGTLEAALDLIASLNPFPAAGFASSTPTPYSDEALANLLAFRGMEVSRRTIAKYRESFEIPAAHKRKTAE*
20266	M11_240129	UK	2011	B	ST-282 complex	class I	59	ATGACCTTACTCGGATATAAGCTCAAACAGACCCAGCAGCTCGACCGGCGGCTGCAACAATCTTTGCGCGTATTGCAGATGTCGGGTATCGAACTGGAACGCGAGGTCGAGGACTGGCTGTCGGACAACCCCCTGCTCGAACGCAAAGACACGGATGAATTTTCCGATGCCGGGTTTTCCCATTACACTGCGCCCGCGCGCCAAATCGGCGGAGACGAAGGCGAAGATATGCTGTCCAACATCGCCGGCGAAGAAGATTTCAAGCAATACCTGCACGCGCAAGTGTGCGAACACCCCCTTCCCGACCAAGAAGCCGCCTGCGTCCACATCCTTATCGATTTCCTTGACGAGCAGGGTTATCTGACCGACAGCATCGAAGACATCCTCGACCATACGCCC…	MTLLGYKLKQTQQLDRRLQQSLRVLQMSGIELEREVEDWLSDNPLLERKDTDEFSDAGFSHYTAPARQIGGDEGEDMLSNIAGEEDFKQYLHAQVCEHPLPDQEAACVHILIDFLDEQGYLTDSIEDILDHTPLEWMLDEAMLQHELTALKKFDPAGVAAADLNESLILQIERSGECAAKTAALHIVRNALDSIDGNRSQTLARIKKRLPQTDSGTLEAALDLIASLNPFPAAGFASSTPTPYSDEALANLLAFRGMEVSRRTVAKYRESFEIPAAHKRKTAE*
20267	M11_240131	UK	2011	B	ST-162 complex	class I	34	ATGACCTTACTCGGATATAAGCTCAAACAGACCCAGCAGCTCAACCAGCGGCTGCAACAATCTTTGCGCGTATTGCAGATGTCGGGTATCGAACTTGAACGCGAGGTCGAAAACTGGCTGTCGGACAATCCCCTGCTCGAACGCAAAGACACGGATGAATTTTCCGATGCCGGGTTTCCCATTACACCGCGCCCGCGCGTCAAATCGGCGGAGACGAAGGCGAAGATATGCTGTCCAACATCGTCGGCGAAGAAGATTTCAAGCAATACCTGCACGCGCAAGTGTGCGAACACCCCCTTCCCGACCAAGAAGCCGCCTGTGTCCACATCCTTATCGATTTCCTTGACGAGCAGGGTTATCTGACCGACAGCATCGAAGACATCCTCGACCATACGCCCT…	MTLLGYKLKQTQQLNQRLQQSLRVLQMSGIELEREVENWLSDNPLLERKDTDEFSDAGFPITPRPRVKSAETKAKICCPTSSAKKISSNTCTRKCANTPFPTKKPPVSTSLSISLTSRVI*PTASKTSSTIRP*SGCWMKQCCNTR*PH*KNSTRQAWPPPI*TNR*YCR*KDWANVLPNPPPCISSETPSTALTATAAKPSHE*KNTCPKPTAAHSKPHSTSLLRSIPFPPPVLPRPHPRRILTRRSPTCWLSAAWRFLAAPLPNTENPLRFRQHTNAKPQNX
20269	M11_240133	UK	2011	B	ST-18 complex	class I	4	ATGACCTTACTCGGAATAAAGCTCAAACAGACCCAGCAGCTCAACCAGCGGCTGCAACAATCTTTGCGCGTATTGCAGATGTCGGGTATCGAACTTGAACGCGAGGTCGAAAACTGGCTGTCGGACAACCCCCTGCTCGAACGCAAAGACACGGATGAATTTTCCGATGCCGAGTTCAGCCATTACACTGCGCCTGCCCGTCAAATCGGCGGAGACGAAGGCGAAGATATGCTGTCCAACATCGCCGGCGAGCAGGATTTCAAGCAATACCTGCACGCGCAAGTATGCGAACACCCGCTTTCCGACCAAGAATCCGCCTGTGTCCACATCCTCATCGATTTCCTTGACGAGCAAGGTTATCTGACCGACAGCATCGAAGACATCCTCGACCATACGCCC…	MTLLGIKLKQTQQLNQRLQQSLRVLQMSGIELEREVENWLSDNPLLERKDTDEFSDAEFSHYTAPARQIGGDEGEDMLSNIAGEQDFKQYLHAQVCEHPLSDQESACVHILIDFLDEQGYLTDSIEDILDHTPLEWMLDEAMLKQALTALKKFDPAGVAAADLNESLILQIERSGECAAKPSALHIVRNALDSIDGNRSQTLARIKKRLPQTDSGTLEAALDLIASLNPFPAAGFASSTPTPYSDEALANLLAFRGMEVSRRTIAKYRESFEIPAAHKRKTAE*
20271	M11_240137	UK	2011	B	ST-213 complex	class I	41	ATGACCTTAATCGGAATAAAGCTCAAACAGACCCAGCAGCTCAACCAGCGGCTGCAACAATCTTTGCGCGTATTGCAGATGTCGGGTATCGAACTTGAACGCGAGGTCGAAAACTGGCTGTCGGACAATCCCCTGCTCGAACGCAAAGACACGGATGAATTTTCCGATGCTAGGTTTTCCCATTACACCGCGCCTGCCCGTCAAATCGGCGGAGACGAAGGCGAAGATATGCTGTCCAACATCGCCGGTGAGCAGGATTTCAAGCAATACCTGCACGCGCAAGTATGCGAACACCCGCTTTCCGACCAAGAAGCCGCCTGTGTCCACATCCTTATCGATTTCCTTGACGAGCAGGGTTATCTGACCGACAGCATCGAAGACATCCTCGACCATACGCCC…	MTLIGIKLKQTQQLNQRLQQSLRVLQMSGIELEREVENWLSDNPLLERKDTDEFSDARFSHYTAPARQIGGDEGEDMLSNIAGEQDFKQYLHAQVCEHPLSDQEAACVHILIDFLDEQGYLTDSIEDILDHTPLEWMLDEAMLQHALTALKKFDPAGVAAADLNESLILQIERLGECAAKPAALHIVRNALDSIDGNRSQTLARIKNTCPKPTAAHSKPHSTSLLRSIPFPPPVLPRPHPRRILTRHSPTCWLSAAWRFLAAPLPNTENPLRFRQHTNAKPQNNCRIIL*
20272	M11_240139	UK	2011	B	ST-269 complex	class I	17	ATGACATTACTCGGAATAAAGCTCAAACAGACCCAGCAGCTCAACCAGCGGCTGCAACAATCTTTGCGCGTATTGCAGATGTCGGGTATCGAACTTGAACGCGAGATCGAAAACTGGCTGTCGGACAATCCCCTGCTCGAACGCAAAGACACGGATGAATTTTCCGATGCCGGGTTTTCCCATTACACCGCGCCCGCGCGCCAAATCGGCGGAGACGAAGGCGAAGATATGCTGTCCAACATCGCCGGCGAAGAAGATTTCAAGCAATACCTGCACGCGCAAGTGTGCGAACACCCGCTTTCCGATCAAGAATCCGCCTGTGTCCACATCCTTATCGATTTCCTTGACGAGCAGGGCTACCTGACCGACAGCATCGAAGACATCCTCGACCATACGCCC…	MTLLGIKLKQTQQLNQRLQQSLRVLQMSGIELEREIENWLSDNPLLERKDTDEFSDAGFSHYTAPARQIGGDEGEDMLSNIAGEEDFKQYLHAQVCEHPLSDQESACVHILIDFLDEQGYLTDSIEDILDHTPLEWMLDEAMLKQALTALQKFDPAGVAAADLNESLILQIERSGECAAKPAALHIVRNALDSINGNRSQTLARIKKHLPQTDSGTLEAALDLIASLNPFPAAGFASSTPTPYSDEALANLLAFRGMEVSRRTIAKYRESFEIPAAHKRKTAE*
20273	M11_240145	UK	2011	B	ST-41/44 complex/Lineage 3	class I	16	ATGACCTTACTCGGAATAAAGCTCAAACAGACCCAGCAGCTCAACCAGCGGCTGCAACAATCTTTGCGCGTATTGCAGATGTCGGGTATCGAACTTGAACGCGAGGTCGAAAACTGGCTGTCGGACAACCCCCTGCTCGAACGCAAAGACACGGATGAATTTTCCGATGCCGAGTTCAGCCATTACACTGCGCCTGCCCGTCAAATCGGCGGAGACGAAGGCGAAGATATGCTGTCCAACATCGCCGGCGAGCAGGATTTCAAGCAATACCTGCACGCGCAAGTATGCGAACACCCGCTTTCCGACCAAGAATCCGCCTGTGTCCACATCCTCATCGATTTCCTTGACGAGCAAGGTTATCTGACCGACAGCATCGAAGACATCCTCGACCATACGCCC…	MTLLGIKLKQTQQLNQRLQQSLRVLQMSGIELEREVENWLSDNPLLERKDTDEFSDAEFSHYTAPARQIGGDEGEDMLSNIAGEQDFKQYLHAQVCEHPLSDQESACVHILIDFLDEQGYLTDSIEDILDHTPLEWMLDEAMLKQALTALKKFDPAGVAAADLNESLILQIERSGECAAKPAALHIVRNALDSIDGNRSQTLARIKKRLPQTDSGTLEAALDLIASLNPFPAAGFASSTPTPYSDEALANLLAFRGMEVSRRTIAKYRESFEIPAAHKRKTAE*
20275	M11_240147	UK	2011	B	ST-213 complex	class I	41	ATGACCTTAATCGGAATAAAGCTCAAACAGACCCAGCAGCTCAACCAGCGGCTGCAACAATCTTTGCGCGTATTGCAGATGTCGGGTATCGAACTTGAACGCGAGGTCGAAAACTGGCTGTCGGACAATCCCCTGCTCGAACGCAAAGACACGGATGAATTTTCCGATGCTAGGTTTTCCCATTACACCGCGCCTGCCCGTCAAATCGGCGGAGACGAAGGCGAAGATATGCTGTCCAACATCGCCGGTGAGCAGGATTTCAAGCAATACCTGCACGCGCAAGTATGCGAACACCCGCTTTCCGACCAAGAAGCCGCCTGTGTCCACATCCTTATCGATTTCCTTGACGAGCAGGGTTATCTGACCGACAGCATCGAAGACATCCTCGACCATACGCCC…	MTLIGIKLKQTQQLNQRLQQSLRVLQMSGIELEREVENWLSDNPLLERKDTDEFSDARFSHYTAPARQIGGDEGEDMLSNIAGEQDFKQYLHAQVCEHPLSDQEAACVHILIDFLDEQGYLTDSIEDILDHTPLEWMLDEAMLQHALTALKKFDPAGVAAADLNESLILQIERLGECAAKPAALHIVRNALDSIDGNRSQTLARIKNTCPKPTAAHSKPHSTSLLRSIPFPPPVLPRPHPRRILTRHSPTCWLSAAWRFLAAPLPNTENPLRFRQHTNAKPQNNCRIIL*
20277	M11_240149	UK	2011	B	ST-41/44 complex/Lineage 3	class I	4	ATGACCTTACTCGGAATAAAGCTCAAACAGACCCAGCAGCTCAACCAGCGGCTGCAACAATCTTTGCGCGTATTGCAGATGTCGGGTATCGAACTTGAACGCGAGGTCGAAAACTGGCTGTCGGACAACCCCCTGCTCGAACGCAAAGACACGGATGAATTTTCCGATGCCGAGTTCAGCCATTACACTGCGCCTGCCCGTCAAATCGGCGGAGACGAAGGCGAAGATATGCTGTCCAACATCGCCGGCGAGCAGGATTTCAAGCAATACCTGCACGCGCAAGTATGCGAACACCCGCTTTCCGACCAAGAATCCGCCTGTGTCCACATCCTCATCGATTTCCTTGACGAGCAAGGTTATCTGACCGACAGCATCGAAGACATCCTCGACCATACGCCC…	MTLLGIKLKQTQQLNQRLQQSLRVLQMSGIELEREVENWLSDNPLLERKDTDEFSDAEFSHYTAPARQIGGDEGEDMLSNIAGEQDFKQYLHAQVCEHPLSDQESACVHILIDFLDEQGYLTDSIEDILDHTPLEWMLDEAMLKQALTALKKFDPAGVAAADLNESLILQIERSGECAAKPSALHIVRNALDSIDGNRSQTLARIKKRLPQTDSGTLEAALDLIASLNPFPAAGFASSTPTPYSDEALANLLAFRGMEVSRRTIAKYRESFEIPAAHKRKTAE*
20278	M11_240150	UK	2011	B	ST-269 complex	class I	76	ATGACCTTACTCGGAATAAAGCTCAAACAGACCCAGCAGCTCAACCAGCGGCTGCAACAATCTTTGCGCGTATTGCAGATGTCGGGTATCGAACTTGAACGCGAGATCGAAAACTGGCTGTCGGACAATCCCCTGCTCGAACGCAAAGACACGGATGAATTTTCCGATGCCGGGTTTTCCCATTACACCGCGCCCGCGCGCCAAATCGGCGGAGACGAAGGCGAAGATATGCTGTCCAACATCGCCGGCGAAGAAGATTTCAAGCAATACCTGCACGCGCAAGTGTGCGAACACCCGCTTTCCGATCAAGAATCCGCCTGTGTCCACATCCTTATCGATTTCCTTGACGAGCAGGGCTACCTGACCGACAGCATCGAAGACATCCTCGACCATACGCCC…	MTLLGIKLKQTQQLNQRLQQSLRVLQMSGIELEREIENWLSDNPLLERKDTDEFSDAGFSHYTAPARQIGGDEGEDMLSNIAGEEDFKQYLHAQVCEHPLSDQESACVHILIDFLDEQGYLTDSIEDILDHTPLEWMLDEAMLKQALTALQKFDPAGVAAADLNESLILQIERSGECAAKPAALHIVRNALDSINGNRSQTLARIKKHLPQTDSGTLEAALDLIASLNPFPAAGFASSTPTPYSDEALANLLAFRGMEVSRRTIAKYRESFEIPAAHKRKTAE*
20279	M11_240151	UK	2011	B	ST-269 complex	class I	77	ATGACCTTACTCGGAATAAAGCTCAAACAGACCCAGCAGCTCAACCAGCGGCTGCAACAATCTTTGCGCGTATTGCAGATGTCGGGTATCGAACTTGAACGCGAGATCGAAAACTGGCTGTCGGACAATCCCCTGCTCGAACGCAAAGACACGGATGAATTTTCCGATGCCGAGTTCAGCCATTACACCGCGCCTGCCCGTCAAATCGGCGGAGACGAAGGCGAAGATATGCTGTCCAACATCACCGGTGAGCAGGATTTCAAGCAATACCTGCACGCGCAAGTGTGCGAACACCCGCTTTCCGATCAAGAATCCGCCTGTGTCCACATCCTTATCGATTTCCTTGACGAGCAGGGCTACCTGACCGACAGCATCGAAGACATCCTCGACCATACGCCC…	MTLLGIKLKQTQQLNQRLQQSLRVLQMSGIELEREIENWLSDNPLLERKDTDEFSDAEFSHYTAPARQIGGDEGEDMLSNITGEQDFKQYLHAQVCEHPLSDQESACVHILIDFLDEQGYLTDSIEDILDHTPLEWMLDEAMLKQALTALKKFDPAGVAAADLNESLILQIERSGECAAKPAALHIVRNALDSIDGNRSQTLARIKKRLPQTDSGTLEAALDLIASLNPFPAAGFASSTPTPYSDEALANLLAFRGMEVSRRTIAKYRESFEIPAAHKRKTAE*
20282	M11_240161	UK	2011	Y	ST-174 complex	class II	46	ATGACCTTACTCGGAATAAAGCTCAAACAGACCCAGCAGCTCAACCAGCGGCTGCAACAATCTTTGCGCGTATTGCAGATGTCGGGTATCGAACTTGAACGCGAGGTCGAAAACTGGCTGTCGGACAACCCCCTGCTCGAACGCAAAGACACGGATGAATTTTCCGATGCCGAGTTCAGCCATTACACTGCGCCTGCCCGTCAAATCGGCGGAGACGAAGGCGAAGATATGCTGTCCAACATCGCCGGCGAGCAGGATTTCAAGCAATACCTGCACGCGCAAGTATGCGAACACCCGCTTTCCGACCAAGAATCCGCCTGTGTCCACATCCTCATCGATTTCCTTGACGAGCAAGGTTATCTGACCGACAGCATCGAAGACATCCTCGACCATACGCCC…	MTLLGIKLKQTQQLNQRLQQSLRVLQMSGIELEREVENWLSDNPLLERKDTDEFSDAEFSHYTAPARQIGGDEGEDMLSNIAGEQDFKQYLHAQVCEHPLSDQESACVHILIDFLDEQGYLTDSIEDILDHTPLEWMLDEAMLKQALTALKKFDPAGVAAADLNESLILQIERSGECAAKPAALHIVRNALDSIDGNRSQTLARIKKRLPQTDSGTLEAALDLIASLNPFPAAGFASSTPTPYSDEALANLLAFRGMEVSRRTIAKYRESFEIPAAHKRKTAE*
20283	M11_240163	UK	2011	B	ST-41/44 complex/Lineage 3	class I	31	ATGACCTTACTCGGAATAAAGCTCAAACAGACCCAGCAGCTCAACCAGCGGCTGCAACAATCTTTGCGCGTATTGCAGATGTCGGGTATCGAACTTGAACGCGAGGTCGAAAACTGGCTGTCGGACAACCCCCTGCTCGAACGCAAAGACACGGATGAATTTTCCGATGCCGAGTTCAGCCATTACACTGCGCCTGCCCGTCAAATCGGCGGAGACGAAGGCGAAGATATGCTGTCCAACATCGCCGGCGAGCAGGATTTCAAGCAATACCTGCACGCGCAAGTATGCGAACACCCGCTTTCCGACCAAGAATCCGCCTGTGTCCACATCCTCATCGATTTCCTTGACGAGCAAGGTTATCTGACCGACAGCATCGAAGACATCCTCGACCATACGCCC…	MTLLGIKLKQTQQLNQRLQQSLRVLQMSGIELEREVENWLSDNPLLERKDTDEFSDAEFSHYTAPARQIGGDEGEDMLSNIAGEQDFKQYLHAQVCEHPLSDQESACVHILIDFLDEQGYLTDSIEDILDHTPLEWMLDEAMLKQALTALKKFDPAGVAAADLNESLILQIERSGECAAKPSALHIVRNALDSIDGNRSQTLARIKKRLPQTDSGTLEAALDLIASLNPFPAAGFASSTPTPYSDEALANLLAFRGMEVSRRTIAKYRESFEIPAAHKRKTAE*
20284	M11_240164	UK	2011	B	ST-41/44 complex/Lineage 3	class I	12	ATGACCTTACTCGGAATAAAGCTCAAACAGACCCAGCAGCTCAACCAGCGGCTGCAACAATCTTTGCGCGTATTGCAGATGTCGGGTATCGAACTTGAACGCGAGGTCGAAAACTGGCTGTCGGACAACCCCCTGCTCGAACGCAAAGACACGGATGAATTTTCCGATGCCGAGTTCAGCCATTACACTGCGCCTGCCCGTCAAATCGGCGGAGACGAAGGCGAAGATATGCTGTCCAACATCGCCGGCGAGCAGGATTTCAAGCAATACCTGCACGCGCAAGTATGCGAACACCCGCTTTCCGACCAAGAATCCGCCTGTGTCCACATCCTCATCGATTTCCTTGACGAGCAAGGTTATCTGACCGACAGCATCGAAGACATCCTCGACCATACGCCC…	MTLLGIKLKQTQQLNQRLQQSLRVLQMSGIELEREVENWLSDNPLLERKDTDEFSDAEFSHYTAPARQIGGDEGEDMLSNIAGEQDFKQYLHAQVCEHPLSDQESACVHILIDFLDEQGYLTDSIEDILDHTPLEWMLDEAMLKQALTALKKFDPAGVAAADLNESLILQIERSGECAAKPSALHIVRNALDSIDGNRSQTLARIKKRLPQTDSGTLEAALDLIASLNPFPAAGFASSTPTPYSDEALANLLAFRGMEVSRRTIAKYRESFEIPAAHKRKTAE*
20285	M11_240165	UK	2011	Y	ST-174 complex	class II	46	ATGACCTTACTCGGAATAAAGCTCAAACAGACCCAGCAGCTCAACCAGCGGCTGCAACAATCTTTGCGCGTATTGCAGATGTCGGGTATCGAACTTGAACGCGAGGTCGAAAACTGGCTGTCGGACAACCCCCTGCTCGAACGCAAAGACACGGATGAATTTTCCGATGCCGAGTTCAGCCATTACACTGCGCCTGCCCGTCAAATCGGCGGAGACGAAGGCGAAGATATGCTGTCCAACATCGCCGGCGAGCAGGATTTCAAGCAATACCTGCACGCGCAAGTATGCGAACACCCGCTTTCCGACCAAGAATCCGCCTGTGTCCACATCCTCATCGATTTCCTTGACGAGCAAGGTTATCTGACCGACAGCATCGAAGACATCCTCGACCATACGCCC…	MTLLGIKLKQTQQLNQRLQQSLRVLQMSGIELEREVENWLSDNPLLERKDTDEFSDAEFSHYTAPARQIGGDEGEDMLSNIAGEQDFKQYLHAQVCEHPLSDQESACVHILIDFLDEQGYLTDSIEDILDHTPLEWMLDEAMLKQALTALKKFDPAGVAAADLNESLILQIERSGECAAKPAALHIVRNALDSIDGNRSQTLARIKKRLPQTDSGTLEAALDLIASLNPFPAAGFASSTPTPYSDEALANLLAFRGMEVSRRTIAKYRESFEIPAAHKRKTAE*
20288	M11_240168	UK	2011	W-135	ST-11 complex/ET-37 complex	class II	2	ATGACCTTACTCGGAATAAAGCTCAAACAGACCCAGCAGCTCAACCAGCGGCTGCAACAATCTTTGCGCGTATTGCAGATGTCGGGTATCGAACTTGAACGCGAGGTCGAAAACTGGCTGTCGGACAACCCCCTGCTCGAACGCAAAGACACGGATGAATTTTCCGATGCTAGGTTTTCCCATTACACCGCGCCTGCCCGTCAAATCGGCGGAGACGAAGGCGAAGATATGCTGTCCAACATCGCCGGTGAGCAGGATTTCAAGCAATACCTGCACGCGCAAGTATGCGAACACCCGCTTTCCGACCAAGAAGCCGCCTGTGTCCACATCCTTATCGATTTCCTTGACGAGCAGGGTTATCTGACCGACAGCATCGAAGACATCCTCGACCATACGCCC…	MTLLGIKLKQTQQLNQRLQQSLRVLQMSGIELEREVENWLSDNPLLERKDTDEFSDARFSHYTAPARQIGGDEGEDMLSNIAGEQDFKQYLHAQVCEHPLSDQEAACVHILIDFLDEQGYLTDSIEDILDHTPLEWMLDEAMLQHALTALKKFDPAGVAAADLNESLILQIERSGECAAKPAALHIVRNALDSIDGNRSQTLARIKKHLPQTDSGTLEAALDLIASLNPFPAAGFASSTPTPYSDEALANLLAFRGMEVSRRTIAKYRESLEIPAAHKRKTAE*
20289	M11_240170	UK	2011	B	ST-41/44 complex/Lineage 3	class I	12	ATGACCTTACTCGGAATAAAGCTCAAACAGACCCAGCAGCTCAACCAGCGGCTGCAACAATCTTTGCGCGTATTGCAGATGTCGGGTATCGAACTTGAACGCGAGGTCGAAAACTGGCTGTCGGACAACCCCCTGCTCGAACGCAAAGACACGGATGAATTTTCCGATGCCGAGTTCAGCCATTACACTGCGCCTGCCCGTCAAATCGGCGGAGACGAAGGCGAAGATATGCTGTCCAACATCGCCGGCGAGCAGGATTTCAAGCAATACCTGCACGCGCAAGTATGCGAACACCCGCTTTCCGACCAAGAATCCGCCTGTGTCCACATCCTCATCGATTTCCTTGACGAGCAAGGTTATCTGACCGACAGCATCGAAGACATCCTCGACCATACGCCC…	MTLLGIKLKQTQQLNQRLQQSLRVLQMSGIELEREVENWLSDNPLLERKDTDEFSDAEFSHYTAPARQIGGDEGEDMLSNIAGEQDFKQYLHAQVCEHPLSDQESACVHILIDFLDEQGYLTDSIEDILDHTPLEWMLDEAMLKQALTALKKFDPAGVAAADLNESLILQIERSGECAAKPSALHIVRNALDSIDGNRSQTLARIKKRLPQTDSGTLEAALDLIASLNPFPAAGFASSTPTPYSDEALANLLAFRGMEVSRRTIAKYRESFEIPAAHKRKTAE*
20292	M11_240175	UK	2011	B	ST-32 complex/ET-5 complex	class I	unassigned	ATGACCTTACTCGGAATAAAGCTCAAACAGACCCAGCAGCTCAACCAGCGGCTGCAACAATCTTTGCGCGTATTGCAGATGTCGGGTATCGAACTTGAACGCGAGGTCGAAAACTGGCTGTCGGACAACCCCCTGCTCGAACGCAAAGACACGGATGAATTTTCCGATGCCGAGTTCAGCCATTACACTGCGCCTGCCCGTCAAATCGGCGGAGACGAAGGCGAAGATATGCTGTCCAACATCGCCGGCGAGCAGGATTTCAAGCAATACCTGCACGCGCAAGTATGCGAACACCCGCTTTCCGACCAAGAAGCCGCCTGTGTCCACATCCTTATCGATTTCCTTGACGAGCAGGGTTATCTGACCGACAGCATCGAAGACATCCTCGACCATACGCCC…	MTLLGIKLKQTQQLNQRLQQSLRVLQMSGIELEREVENWLSDNPLLERKDTDEFSDAEFSHYTAPARQIGGDEGEDMLSNIAGEQDFKQYLHAQVCEHPLSDQEAACVHILIDFLDEQGYLTDSIEDILDHTPLEWMLDEAMLQHALTALKKFDPAGVAAADLNESLILQIERLGECAAKPAALHIVRNALDSIDGNRSQTLARIKKHLPQTDSGTLEAALDLIASLNPFPAAGFASSTPTP*
20302	M11_240192	UK	2011	Y	ST-23 complex/Cluster A3	class I	4	ATGACCTTACTCGGAATAAAGCTCAAACAGACCCAGCAGCTCAACCAGCGGCTGCAACAATCTTTGCGCGTATTGCAGATGTCGGGTATCGAACTTGAACGCGAGGTCGAAAACTGGCTGTCGGACAACCCCCTGCTCGAACGCAAAGACACGGATGAATTTTCCGATGCCGAGTTCAGCCATTACACTGCGCCTGCCCGTCAAATCGGCGGAGACGAAGGCGAAGATATGCTGTCCAACATCGCCGGCGAGCAGGATTTCAAGCAATACCTGCACGCGCAAGTATGCGAACACCCGCTTTCCGACCAAGAATCCGCCTGTGTCCACATCCTCATCGATTTCCTTGACGAGCAAGGTTATCTGACCGACAGCATCGAAGACATCCTCGACCATACGCCC…	MTLLGIKLKQTQQLNQRLQQSLRVLQMSGIELEREVENWLSDNPLLERKDTDEFSDAEFSHYTAPARQIGGDEGEDMLSNIAGEQDFKQYLHAQVCEHPLSDQESACVHILIDFLDEQGYLTDSIEDILDHTPLEWMLDEAMLKQALTALKKFDPAGVAAADLNESLILQIERSGECAAKPSALHIVRNALDSIDGNRSQTLARIKKRLPQTDSGTLEAALDLIASLNPFPAAGFASSTPTPYSDEALANLLAFRGMEVSRRTIAKYRESFEIPAAHKRKTAE*
20307	M11_240207	UK	2011	C	ST-41/44 complex/Lineage 3	class I	49	ATGACCTTACTCGGAATAAAGCTCAAACAGACCCAGCAGCTCAACCAGCGGCTGCAACAATCTTTGCGCGTATTGCAGATGTCGGGTATCGAACTTGAACGCGAGGTCGAAAACTGGCTGTCGGACAACCCCCTGCTCGAACGCAAAGACACGGATGAATTTTCCGATGCCGAGTTCAGCCATTACACTGCACCCGCGCGCCAAATCGGCGGAGACGAAGGCGAAGATATGCTGTCCAACATCGCCGGCGAGCAGGATTTCAAGCAATACCTGCACGCGCAAGTATGCGAACACCCGCTTTCCGACCAAGAATCCGCCTGTGTCCACATCCTCATCGATTTCCTTGACGAGCAAGGTTATCTGACCGACAGCATCGAAGACATCCTCGACCATACGCCC…	MTLLGIKLKQTQQLNQRLQQSLRVLQMSGIELEREVENWLSDNPLLERKDTDEFSDAEFSHYTAPARQIGGDEGEDMLSNIAGEQDFKQYLHAQVCEHPLSDQESACVHILIDFLDEQGYLTDSIEDILDHTPLEWMLDEAMLQHALTALKKFDPAGVAAADLNESLILQIERLGECAAKPAALHIVRNALDSIDGNRSQTLARIKKHLPQTDSGTLEAALDLIASLNPFPAAGFASSTPTPYSDEALANLLAFRGMEVSRRTIAKYRESLEIPAAHKRKTAE*
20308	M11_240209	UK	2011	Y	ST-174 complex	class II	46	ATGACCTTACTCGGAATAAAGCTCAAACAGACCCAGCAGCTCAACCAGCGGCTGCAACAATCTTTGCGCGTATTGCAGATGTCGGGTATCGAACTTGAACGCGAGGTCGAAAACTGGCTGTCGGACAACCCCCTGCTCGAACGCAAAGACACGGATGAATTTTCCGATGCCGAGTTCAGCCATTACACTGCGCCTGCCCGTCAAATCGGCGGAGACGAAGGCGAAGATATGCTGTCCAACATCGCCGGCGAGCAGGATTTCAAGCAATACCTGCACGCGCAAGTATGCGAACACCCGCTTTCCGACCAAGAATCCGCCTGTGTCCACATCCTCATCGATTTCCTTGACGAGCAAGGTTATCTGACCGACAGCATCGAAGACATCCTCGACCATACGCCC…	MTLLGIKLKQTQQLNQRLQQSLRVLQMSGIELEREVENWLSDNPLLERKDTDEFSDAEFSHYTAPARQIGGDEGEDMLSNIAGEQDFKQYLHAQVCEHPLSDQESACVHILIDFLDEQGYLTDSIEDILDHTPLEWMLDEAMLKQALTALKKFDPAGVAAADLNESLILQIERSGECAAKPAALHIVRNALDSIDGNRSQTLARIKKRLPQTDSGTLEAALDLIASLNPFPAAGFASSTPTPYSDEALANLLAFRGMEVSRRTIAKYRESFEIPAAHKRKTAE*
20309	M11_240210	UK	2011	Y	ST-23 complex/Cluster A3	class I	4	ATGACCTTACTCGGAATAAAGCTCAAACAGACCCAGCAGCTCAACCAGCGGCTGCAACAATCTTTGCGCGTATTGCAGATGTCGGGTATCGAACTTGAACGCGAGGTCGAAAACTGGCTGTCGGACAACCCCCTGCTCGAACGCAAAGACACGGATGAATTTTCCGATGCCGAGTTCAGCCATTACACTGCGCCTGCCCGTCAAATCGGCGGAGACGAAGGCGAAGATATGCTGTCCAACATCGCCGGCGAGCAGGATTTCAAGCAATACCTGCACGCGCAAGTATGCGAACACCCGCTTTCCGACCAAGAATCCGCCTGTGTCCACATCCTCATCGATTTCCTTGACGAGCAAGGTTATCTGACCGACAGCATCGAAGACATCCTCGACCATACGCCC…	MTLLGIKLKQTQQLNQRLQQSLRVLQMSGIELEREVENWLSDNPLLERKDTDEFSDAEFSHYTAPARQIGGDEGEDMLSNIAGEQDFKQYLHAQVCEHPLSDQESACVHILIDFLDEQGYLTDSIEDILDHTPLEWMLDEAMLKQALTALKKFDPAGVAAADLNESLILQIERSGECAAKPSALHIVRNALDSIDGNRSQTLARIKKRLPQTDSGTLEAALDLIASLNPFPAAGFASSTPTPYSDEALANLLAFRGMEVSRRTIAKYRESFEIPAAHKRKTAE*
20310	M11_240211	UK	2011	Y	ST-174 complex	class II	46	ATGACCTTACTCGGAATAAAGCTCAAACAGACCCAGCAGCTCAACCAGCGGCTGCAACAATCTTTGCGCGTATTGCAGATGTCGGGTATCGAACTTGAACGCGAGGTCGAAAACTGGCTGTCGGACAACCCCCTGCTCGAACGCAAAGACACGGATGAATTTTCCGATGCCGAGTTCAGCCATTACACTGCGCCTGCCCGTCAAATCGGCGGAGACGAAGGCGAAGATATGCTGTCCAACATCGCCGGCGAGCAGGATTTCAAGCAATACCTGCACGCGCAAGTATGCGAACACCCGCTTTCCGACCAAGAATCCGCCTGTGTCCACATCCTCATCGATTTCCTTGACGAGCAAGGTTATCTGACCGACAGCATCGAAGACATCCTCGACCATACGCCC…	MTLLGIKLKQTQQLNQRLQQSLRVLQMSGIELEREVENWLSDNPLLERKDTDEFSDAEFSHYTAPARQIGGDEGEDMLSNIAGEQDFKQYLHAQVCEHPLSDQESACVHILIDFLDEQGYLTDSIEDILDHTPLEWMLDEAMLKQALTALKKFDPAGVAAADLNESLILQIERSGECAAKPAALHIVRNALDSIDGNRSQTLARIKKRLPQTDSGTLEAALDLIASLNPFPAAGFASSTPTPYSDEALANLLAFRGMEVSRRTIAKYRESFEIPAAHKRKTAE*
20311	M11_240212	UK	2011	B	ST-269 complex	class I	17	ATGACATTACTCGGAATAAAGCTCAAACAGACCCAGCAGCTCAACCAGCGGCTGCAACAATCTTTGCGCGTATTGCAGATGTCGGGTATCGAACTTGAACGCGAGATCGAAAACTGGCTGTCGGACAATCCCCTGCTCGAACGCAAAGACACGGATGAATTTTCCGATGCCGGGTTTTCCCATTACACCGCGCCCGCGCGCCAAATCGGCGGAGACGAAGGCGAAGATATGCTGTCCAACATCGCCGGCGAAGAAGATTTCAAGCAATACCTGCACGCGCAAGTGTGCGAACACCCGCTTTCCGATCAAGAATCCGCCTGTGTCCACATCCTTATCGATTTCCTTGACGAGCAGGGCTACCTGACCGACAGCATCGAAGACATCCTCGACCATACGCCC…	MTLLGIKLKQTQQLNQRLQQSLRVLQMSGIELEREIENWLSDNPLLERKDTDEFSDAGFSHYTAPARQIGGDEGEDMLSNIAGEEDFKQYLHAQVCEHPLSDQESACVHILIDFLDEQGYLTDSIEDILDHTPLEWMLDEAMLKQALTALQKFDPAGVAAADLNESLILQIERSGECAAKPAALHIVRNALDSINGNRSQTLARIKKHLPQTDSGTLEAALDLIASLNPFPAAGFASSTPTPYSDEALANLLAFRGMEVSRRTIAKYRESFEIPAAHKRKTAE*
20312	M11_240213	UK	2011	B	ST-41/44 complex/Lineage 3	class I	12	ATGACCTTACTCGGAATAAAGCTCAAACAGACCCAGCAGCTCAACCAGCGGCTGCAACAATCTTTGCGCGTATTGCAGATGTCGGGTATCGAACTTGAACGCGAGGTCGAAAACTGGCTGTCGGACAACCCCCTGCTCGAACGCAAAGACACGGATGAATTTTCCGATGCCGAGTTCAGCCATTACACTGCGCCTGCCCGTCAAATCGGCGGAGACGAAGGCGAAGATATGCTGTCCAACATCGCCGGCGAGCAGGATTTCAAGCAATACCTGCACGCGCAAGTATGCGAACACCCGCTTTCCGACCAAGAATCCGCCTGTGTCCACATCCTCATCGATTTCCTTGACGAGCAAGGTTATCTGACCGACAGCATCGAAGACATCCTCGACCATACGCCC…	MTLLGIKLKQTQQLNQRLQQSLRVLQMSGIELEREVENWLSDNPLLERKDTDEFSDAEFSHYTAPARQIGGDEGEDMLSNIAGEQDFKQYLHAQVCEHPLSDQESACVHILIDFLDEQGYLTDSIEDILDHTPLEWMLDEAMLKQALTALKKFDPAGVAAADLNESLILQIERSGECAAKPSALHIVRNALDSIDGNRSQTLARIKKRLPQTDSGTLEAALDLIASLNPFPAAGFASSTPTPYSDEALANLLAFRGMEVSRRTIAKYRESFEIPAAHKRKTAE*
20315	M11_240216	UK	2011	Y	ST-23 complex/Cluster A3	class I	4	ATGACCTTACTCGGAATAAAGCTCAAACAGACCCAGCAGCTCAACCAGCGGCTGCAACAATCTTTGCGCGTATTGCAGATGTCGGGTATCGAACTTGAACGCGAGGTCGAAAACTGGCTGTCGGACAACCCCCTGCTCGAACGCAAAGACACGGATGAATTTTCCGATGCCGAGTTCAGCCATTACACTGCGCCTGCCCGTCAAATCGGCGGAGACGAAGGCGAAGATATGCTGTCCAACATCGCCGGCGAGCAGGATTTCAAGCAATACCTGCACGCGCAAGTATGCGAACACCCGCTTTCCGACCAAGAATCCGCCTGTGTCCACATCCTCATCGATTTCCTTGACGAGCAAGGTTATCTGACCGACAGCATCGAAGACATCCTCGACCATACGCCC…	MTLLGIKLKQTQQLNQRLQQSLRVLQMSGIELEREVENWLSDNPLLERKDTDEFSDAEFSHYTAPARQIGGDEGEDMLSNIAGEQDFKQYLHAQVCEHPLSDQESACVHILIDFLDEQGYLTDSIEDILDHTPLEWMLDEAMLKQALTALKKFDPAGVAAADLNESLILQIERSGECAAKPSALHIVRNALDSIDGNRSQTLARIKKRLPQTDSGTLEAALDLIASLNPFPAAGFASSTPTPYSDEALANLLAFRGMEVSRRTIAKYRESFEIPAAHKRKTAE*
20319	M11_240232	UK	2011	B	ST-35 complex	class I	22	ATGACCTTACTTGGAATAAAGCTCAAACAGACCCAGCAGCTCAACCAGCGGCTGCAACAATCTTTGCGCGTATTGCAGATGTCGGGTATCGAACTTGAACGCGAGGTCGAAAACTGGCTGTCGGACAACCCCCTGCTCGAACGCAAAGACCCAGATGAATTTTCCGATGCCGGGTTTTCCCATTACACTGCGCCCGCGCGCCAAATCGGCGGAGACGAAGGCGAAGATATGCTGTCCAACATCGCCGGCGAGCAGGATTTCAAGCAATACCTGCACGCGCAAGTATGCGAACACCCGCTTTCCGACCAAGAAGCCGCCTGTGTCCACATCCTTATCGATTTCCTTGACGAGCAGGGTTATCTGACCGACAGCATCGAAGACATCCTCGACCATACGCCC…	MTLLGIKLKQTQQLNQRLQQSLRVLQMSGIELEREVENWLSDNPLLERKDPDEFSDAGFSHYTAPARQIGGDEGEDMLSNIAGEQDFKQYLHAQVCEHPLSDQEAACVHILIDFLDEQGYLTDSIEDILDHTPLEWMLDEAMLQHALTALKKFDPAGVAAADLNESLILQIERLGECAAKPAALHIVRNALDSIDGNRSQTLARIKKHLPQTDSGTLEAALDLIASLNPFPAAGFASSTPTPYSDEALANLLAFRGMEVSRRTIAKYRESFEIPAAHKRKTAE*
20320	M11_240233	UK	2011	NG	ST-226 complex	class I	13	ATGACCTTACTCGGAATAAAGCTCAAACAGACCCAGCAGCTCAACCAGCGGCTGCAACAATCTTTGCGCGTATTGCAGATGTCGGGTATCGAACTTGAACGCGAGGTCGAAAACTGGCTGTCGGACAATCCCCTGCTCGAACGCAAAGACACGGATGAATTTTCCGATGCTAGGTTTTCCCATTACACCGCGCCTGCCCGTCAAATCGGCGGAGACGAAGGCGAAGATATGCTGTCCAACATCGCCGGTGAGCAGGATTTCAAGCAATACCTGCACGCGCAAGTATGCGAACACCCGCTTTCCGACCAAGAAGCCGCCTGTGTCCACATCCTTATCGATTTCCTTGACGAGCAGGGTTATCTGACCGACAGCATCGAAGACATCCTCGACCATACGCCC…	MTLLGIKLKQTQQLNQRLQQSLRVLQMSGIELEREVENWLSDNPLLERKDTDEFSDARFSHYTAPARQIGGDEGEDMLSNIAGEQDFKQYLHAQVCEHPLSDQEAACVHILIDFLDEQGYLTDSIEDILDHTPLEWMLDEAMLKQALTALQKFDPAGVAAADLNESLILQIERLGECAAKPAALHIVRNALDSIDGNRSQTLARIKKHLPQTDSGTLEAALDLIASLNPFPAAGFASSTPTPYSDEALANLLAFRGMEVSRRTIAKYRESLEIPAAHKRKTAE*
20321	M11_240234	UK	2011	C	-	class I	81	ATGACCTTACTCGGAATAAAGCTCAAACAGACCCAGCAGCTCAACCAGCGGCTGCAACAATCTTTGCGCGTATTGCAGATGTCGGGTATCGAACTTGAACGCGAGGTCGAAAACTGGCTGTCGGACAACCCCCTGCTCGAACGCAAAGACACGGATGAATTTTCCGATGCCGAGTTCAGCCATTACACTGCGCCTGCCCGTCAAATCGGCGGAGACGAAGGCGAAGATATGCTGTCCAACATCGCCGGCGAGCAGGATTTCAAGCAATACCTGCACGCGCAAGTATGCGAACACCCGCTTTCCGACCAAGAATCCGCCTGTGTCCACATCCTCATCGATTTCCTTGACGAGCAAGGTTATCTGACCGACAGCATCGAAGACATCCTCGACCATACGCCC…	MTLLGIKLKQTQQLNQRLQQSLRVLQMSGIELEREVENWLSDNPLLERKDTDEFSDAEFSHYTAPARQIGGDEGEDMLSNIAGEQDFKQYLHAQVCEHPLSDQESACVHILIDFLDEQGYLTDSIEDILDHTPLEWMLDEAMLQHELTALKKFDPAGVAAADLNESLILQIERSGECAAKPSALHIVRNALDSIDGNRSQTLARIKKRLPQTDSGTLEAALDLIASLNPFPAAGFASSTPTPYSDEALANLLAFRGMEVSRRTIAKYRESFEIPAAHKRKTAE*
20322	M11_240236	UK	2011	B	ST-269 complex	class I	17	ATGACATTACTCGGAATAAAGCTCAAACAGACCCAGCAGCTCAACCAGCGGCTGCAACAATCTTTGCGCGTATTGCAGATGTCGGGTATCGAACTTGAACGCGAGATCGAAAACTGGCTGTCGGACAATCCCCTGCTCGAACGCAAAGACACGGATGAATTTTCCGATGCCGGGTTTTCCCATTACACCGCGCCCGCGCGCCAAATCGGCGGAGACGAAGGCGAAGATATGCTGTCCAACATCGCCGGCGAAGAAGATTTCAAGCAATACCTGCACGCGCAAGTGTGCGAACACCCGCTTTCCGATCAAGAATCCGCCTGTGTCCACATCCTTATCGATTTCCTTGACGAGCAGGGCTACCTGACCGACAGCATCGAAGACATCCTCGACCATACGCCC…	MTLLGIKLKQTQQLNQRLQQSLRVLQMSGIELEREIENWLSDNPLLERKDTDEFSDAGFSHYTAPARQIGGDEGEDMLSNIAGEEDFKQYLHAQVCEHPLSDQESACVHILIDFLDEQGYLTDSIEDILDHTPLEWMLDEAMLKQALTALQKFDPAGVAAADLNESLILQIERSGECAAKPAALHIVRNALDSINGNRSQTLARIKKHLPQTDSGTLEAALDLIASLNPFPAAGFASSTPTPYSDEALANLLAFRGMEVSRRTIAKYRESFEIPAAHKRKTAE*
20326	M11_240243	UK	2011	B	-	class I	17	ATGACATTACTCGGAATAAAGCTCAAACAGACCCAGCAGCTCAACCAGCGGCTGCAACAATCTTTGCGCGTATTGCAGATGTCGGGTATCGAACTTGAACGCGAGATCGAAAACTGGCTGTCGGACAATCCCCTGCTCGAACGCAAAGACACGGATGAATTTTCCGATGCCGGGTTTTCCCATTACACCGCGCCCGCGCGCCAAATCGGCGGAGACGAAGGCGAAGATATGCTGTCCAACATCGCCGGCGAAGAAGATTTCAAGCAATACCTGCACGCGCAAGTGTGCGAACACCCGCTTTCCGATCAAGAATCCGCCTGTGTCCACATCCTTATCGATTTCCTTGACGAGCAGGGCTACCTGACCGACAGCATCGAAGACATCCTCGACCATACGCCC…	MTLLGIKLKQTQQLNQRLQQSLRVLQMSGIELEREIENWLSDNPLLERKDTDEFSDAGFSHYTAPARQIGGDEGEDMLSNIAGEEDFKQYLHAQVCEHPLSDQESACVHILIDFLDEQGYLTDSIEDILDHTPLEWMLDEAMLKQALTALQKFDPAGVAAADLNESLILQIERSGECAAKPAALHIVRNALDSINGNRSQTLARIKKHLPQTDSGTLEAALDLIASLNPFPAAGFASSTPTPYSDEALANLLAFRGMEVSRRTIAKYRESFEIPAAHKRKTAE*
20329	M11_240247	UK	2011	C	ST-11 complex/ET-37 complex	class II	28	ATGACCTTACTCGGAATAAAGCTCAAACAGACCCAGCAGCTCAACCAGCGGCTGCAACAATCTTTGCGCGTATTGCAGATGTCGGGTATCGAACTTGAACGCGAGGTCGAAAACTGGCTGTCGGACAACCCCCTGCTCGAACGCAAAGACACGGATGAATTTTCCGATGCCGAGTTCAGCCATTACACTGCGCCTGCCCGTCAAATCGGCGGAGACGAAGGCGAAGATATGCTGTCCAACATCGCCGGCGAGCAGGATTTCAAGCAATACCTGCACGCGCAAGTATGCGAACACCCGCTTTCCGACCAAGAATCCGCCTGTGTCCACATCCTCATCGATTTCCTTGACGAGCAAGGTTATCTGACCGACAGCATCGAAGACATCCTCGACCATACGCCC…	MTLLGIKLKQTQQLNQRLQQSLRVLQMSGIELEREVENWLSDNPLLERKDTDEFSDAEFSHYTAPARQIGGDEGEDMLSNIAGEQDFKQYLHAQVCEHPLSDQESACVHILIDFLDEQGYLTDSIEDILDHTPLEWMLDEAMLKQALTALQKFDPAGVAAADLNESLILQIERSGECAAKPAALHIVRNALDSIDGNRSQTLARIKKHLPQTDSGTLEAALDLIASLNPFPAAGFASSTPTPYSDEALANLLAFRGMEVSRRTIAKYRESLEIPAAHKRKTAE*
20332	M11_240251	UK	2011	B	ST-269 complex	class I	17	ATGACATTACTCGGAATAAAGCTCAAACAGACCCAGCAGCTCAACCAGCGGCTGCAACAATCTTTGCGCGTATTGCAGATGTCGGGTATCGAACTTGAACGCGAGATCGAAAACTGGCTGTCGGACAATCCCCTGCTCGAACGCAAAGACACGGATGAATTTTCCGATGCCGGGTTTTCCCATTACACCGCGCCCGCGCGCCAAATCGGCGGAGACGAAGGCGAAGATATGCTGTCCAACATCGCCGGCGAAGAAGATTTCAAGCAATACCTGCACGCGCAAGTGTGCGAACACCCGCTTTCCGATCAAGAATCCGCCTGTGTCCACATCCTTATCGATTTCCTTGACGAGCAGGGCTACCTGACCGACAGCATCGAAGACATCCTCGACCATACGCCC…	MTLLGIKLKQTQQLNQRLQQSLRVLQMSGIELEREIENWLSDNPLLERKDTDEFSDAGFSHYTAPARQIGGDEGEDMLSNIAGEEDFKQYLHAQVCEHPLSDQESACVHILIDFLDEQGYLTDSIEDILDHTPLEWMLDEAMLKQALTALQKFDPAGVAAADLNESLILQIERSGECAAKPAALHIVRNALDSINGNRSQTLARIKKHLPQTDSGTLEAALDLIASLNPFPAAGFASSTPTPYSDEALANLLAFRGMEVSRRTIAKYRESFEIPAAHKRKTAE*
20333	M11_240255	UK	2011	B	ST-41/44 complex/Lineage 3	class I	12	ATGACCTTACTCGGAATAAAGCTCAAACAGACCCAGCAGCTCAACCAGCGGCTGCAACAATCTTTGCGCGTATTGCAGATGTCGGGTATCGAACTTGAACGCGAGGTCGAAAACTGGCTGTCGGACAACCCCCTGCTCGAACGCAAAGACACGGATGAATTTTCCGATGCCGAGTTCAGCCATTACACTGCGCCTGCCCGTCAAATCGGCGGAGACGAAGGCGAAGATATGCTGTCCAACATCGCCGGCGAGCAGGATTTCAAGCAATACCTGCACGCGCAAGTATGCGAACACCCGCTTTCCGACCAAGAATCCGCCTGTGTCCACATCCTCATCGATTTCCTTGACGAGCAAGGTTATCTGACCGACAGCATCGAAGACATCCTCGACCATACGCCC…	MTLLGIKLKQTQQLNQRLQQSLRVLQMSGIELEREVENWLSDNPLLERKDTDEFSDAEFSHYTAPARQIGGDEGEDMLSNIAGEQDFKQYLHAQVCEHPLSDQESACVHILIDFLDEQGYLTDSIEDILDHTPLEWMLDEAMLKQALTALKKFDPAGVAAADLNESLILQIERSGECAAKPSALHIVRNALDSIDGNRSQTLARIKKRLPQTDSGTLEAALDLIASLNPFPAAGFASSTPTPYSDEALANLLAFRGMEVSRRTIAKYRESFEIPAAHKRKTAE*
20334	M11_240256	UK	2011	B	ST-41/44 complex/Lineage 3	class I	12	ATGACCTTACTCGGAATAAAGCTCAAACAGACCCAGCAGCTCAACCAGCGGCTGCAACAATCTTTGCGCGTATTGCAGATGTCGGGTATCGAACTTGAACGCGAGGTCGAAAACTGGCTGTCGGACAACCCCCTGCTCGAACGCAAAGACACGGATGAATTTTCCGATGCCGAGTTCAGCCATTACACTGCGCCTGCCCGTCAAATCGGCGGAGACGAAGGCGAAGATATGCTGTCCAACATCGCCGGCGAGCAGGATTTCAAGCAATACCTGCACGCGCAAGTATGCGAACACCCGCTTTCCGACCAAGAATCCGCCTGTGTCCACATCCTCATCGATTTCCTTGACGAGCAAGGTTATCTGACCGACAGCATCGAAGACATCCTCGACCATACGCCC…	MTLLGIKLKQTQQLNQRLQQSLRVLQMSGIELEREVENWLSDNPLLERKDTDEFSDAEFSHYTAPARQIGGDEGEDMLSNIAGEQDFKQYLHAQVCEHPLSDQESACVHILIDFLDEQGYLTDSIEDILDHTPLEWMLDEAMLKQALTALKKFDPAGVAAADLNESLILQIERSGECAAKPSALHIVRNALDSIDGNRSQTLARIKKRLPQTDSGTLEAALDLIASLNPFPAAGFASSTPTPYSDEALANLLAFRGMEVSRRTIAKYRESFEIPAAHKRKTAE*
20335	M11_240258	UK	2011	Y	ST-23 complex/Cluster A3	class I	4	ATGACCTTACTCGGAATAAAGCTCAAACAGACCCAGCAGCTCAACCAGCGGCTGCAACAATCTTTGCGCGTATTGCAGATGTCGGGTATCGAACTTGAACGCGAGGTCGAAAACTGGCTGTCGGACAACCCCCTGCTCGAACGCAAAGACACGGATGAATTTTCCGATGCCGAGTTCAGCCATTACACTGCGCCTGCCCGTCAAATCGGCGGAGACGAAGGCGAAGATATGCTGTCCAACATCGCCGGCGAGCAGGATTTCAAGCAATACCTGCACGCGCAAGTATGCGAACACCCGCTTTCCGACCAAGAATCCGCCTGTGTCCACATCCTCATCGATTTCCTTGACGAGCAAGGTTATCTGACCGACAGCATCGAAGACATCCTCGACCATACGCCC…	MTLLGIKLKQTQQLNQRLQQSLRVLQMSGIELEREVENWLSDNPLLERKDTDEFSDAEFSHYTAPARQIGGDEGEDMLSNIAGEQDFKQYLHAQVCEHPLSDQESACVHILIDFLDEQGYLTDSIEDILDHTPLEWMLDEAMLKQALTALKKFDPAGVAAADLNESLILQIERSGECAAKPSALHIVRNALDSIDGNRSQTLARIKKRLPQTDSGTLEAALDLIASLNPFPAAGFASSTPTPYSDEALANLLAFRGMEVSRRTIAKYRESFEIPAAHKRKTAE*
20336	M11_240259	UK	2011	B	ST-41/44 complex/Lineage 3	class I	12	ATGACCTTACTCGGAATAAAGCTCAAACAGACCCAGCAGCTCAACCAGCGGCTGCAACAATCTTTGCGCGTATTGCAGATGTCGGGTATCGAACTTGAACGCGAGGTCGAAAACTGGCTGTCGGACAACCCCCTGCTCGAACGCAAAGACACGGATGAATTTTCCGATGCCGAGTTCAGCCATTACACTGCGCCTGCCCGTCAAATCGGCGGAGACGAAGGCGAAGATATGCTGTCCAACATCGCCGGCGAGCAGGATTTCAAGCAATACCTGCACGCGCAAGTATGCGAACACCCGCTTTCCGACCAAGAATCCGCCTGTGTCCACATCCTCATCGATTTCCTTGACGAGCAAGGTTATCTGACCGACAGCATCGAAGACATCCTCGACCATACGCCC…	MTLLGIKLKQTQQLNQRLQQSLRVLQMSGIELEREVENWLSDNPLLERKDTDEFSDAEFSHYTAPARQIGGDEGEDMLSNIAGEQDFKQYLHAQVCEHPLSDQESACVHILIDFLDEQGYLTDSIEDILDHTPLEWMLDEAMLKQALTALKKFDPAGVAAADLNESLILQIERSGECAAKPSALHIVRNALDSIDGNRSQTLARIKKRLPQTDSGTLEAALDLIASLNPFPAAGFASSTPTPYSDEALANLLAFRGMEVSRRTIAKYRESFEIPAAHKRKTAE*
20338	M11_240262	UK	2011	A	ST-5 complex/subgroup III	class II	25	ATGACGTTACTCGGAATAAAGCTCAAACAGACCCAGCAGCTCAACCAGCGGCTGCAACAATCTTTGCGCGTATTGCAGATGTCGGGTATCGAACTTGAACGCGAGGTCGAAGACTGGCTGTCGGACAACCCCCTGCTCGAACGCAAAGACACGGATGAATTTTCCGATGCCGAATTCAGCCATTACACTGCGCCCGCGCGCCAAATCGGCGGAGACGAAGGCGAAGATATGCTGTCCAACATCGCCGGCGAAGAAGATTTCAAGCAATACCTGCACGCGCAAGTGTGCGAACACCCGCTTTCCGACCAAGAAGCCGCCTGTGTCCACATCCTTATCGATTTCCTTGACGAGCAGGGTTATCTGACCGACAGCATCGAAGACATCCTCGACCATACGCCC…	MTLLGIKLKQTQQLNQRLQQSLRVLQMSGIELEREVEDWLSDNPLLERKDTDEFSDAEFSHYTAPARQIGGDEGEDMLSNIAGEEDFKQYLHAQVCEHPLSDQEAACVHILIDFLDEQGYLTDSIEDILDHTPLEWMLDEAMLKQALTALKKFDPAGVAAADLNESLILQIERSGECAAKPSALHIVRNALDSIDGNRSQTLARIKKRLPQTDSGTLEAALDLIASLNPFPAVGFASSTPTPYSDEALANLLAFRGMEVSRRTIAKYRESFEIPAAHKRKTAE*
20340	M11_240265	UK	2011	B	ST-269 complex	class I	17	ATGACATTACTCGGAATAAAGCTCAAACAGACCCAGCAGCTCAACCAGCGGCTGCAACAATCTTTGCGCGTATTGCAGATGTCGGGTATCGAACTTGAACGCGAGATCGAAAACTGGCTGTCGGACAATCCCCTGCTCGAACGCAAAGACACGGATGAATTTTCCGATGCCGGGTTTTCCCATTACACCGCGCCCGCGCGCCAAATCGGCGGAGACGAAGGCGAAGATATGCTGTCCAACATCGCCGGCGAAGAAGATTTCAAGCAATACCTGCACGCGCAAGTGTGCGAACACCCGCTTTCCGATCAAGAATCCGCCTGTGTCCACATCCTTATCGATTTCCTTGACGAGCAGGGCTACCTGACCGACAGCATCGAAGACATCCTCGACCATACGCCC…	MTLLGIKLKQTQQLNQRLQQSLRVLQMSGIELEREIENWLSDNPLLERKDTDEFSDAGFSHYTAPARQIGGDEGEDMLSNIAGEEDFKQYLHAQVCEHPLSDQESACVHILIDFLDEQGYLTDSIEDILDHTPLEWMLDEAMLKQALTALQKFDPAGVAAADLNESLILQIERSGECAAKPAALHIVRNALDSINGNRSQTLARIKKHLPQTDSGTLEAALDLIASLNPFPAAGFASSTPTPYSDEALANLLAFRGMEVSRRTIAKYRESFEIPAAHKRKTAE*
20344	M11_240275	UK	2011	B	ST-269 complex	class I	17	ATGACATTACTCGGAATAAAGCTCAAACAGACCCAGCAGCTCAACCAGCGGCTGCAACAATCTTTGCGCGTATTGCAGATGTCGGGTATCGAACTTGAACGCGAGATCGAAAACTGGCTGTCGGACAATCCCCTGCTCGAACGCAAAGACACGGATGAATTTTCCGATGCCGGGTTTTCCCATTACACCGCGCCCGCGCGCCAAATCGGCGGAGACGAAGGCGAAGATATGCTGTCCAACATCGCCGGCGAAGAAGATTTCAAGCAATACCTGCACGCGCAAGTGTGCGAACACCCGCTTTCCGATCAAGAATCCGCCTGTGTCCACATCCTTATCGATTTCCTTGACGAGCAGGGCTACCTGACCGACAGCATCGAAGACATCCTCGACCATACGCCC…	MTLLGIKLKQTQQLNQRLQQSLRVLQMSGIELEREIENWLSDNPLLERKDTDEFSDAGFSHYTAPARQIGGDEGEDMLSNIAGEEDFKQYLHAQVCEHPLSDQESACVHILIDFLDEQGYLTDSIEDILDHTPLEWMLDEAMLKQALTALQKFDPAGVAAADLNESLILQIERSGECAAKPAALHIVRNALDSINGNRSQTLARIKKHLPQTDSGTLEAALDLIASLNPFPAAGFASSTPTPYSDEALANLLAFRGMEVSRRTIAKYRESFEIPAAHKRKTAE*
20351	M11_240283	UK	2011	Y	ST-23 complex/Cluster A3	class I	4	ATGACCTTACTCGGAATAAAGCTCAAACAGACCCAGCAGCTCAACCAGCGGCTGCAACAATCTTTGCGCGTATTGCAGATGTCGGGTATCGAACTTGAACGCGAGGTCGAAAACTGGCTGTCGGACAACCCCCTGCTCGAACGCAAAGACACGGATGAATTTTCCGATGCCGAGTTCAGCCATTACACTGCGCCTGCCCGTCAAATCGGCGGAGACGAAGGCGAAGATATGCTGTCCAACATCGCCGGCGAGCAGGATTTCAAGCAATACCTGCACGCGCAAGTATGCGAACACCCGCTTTCCGACCAAGAATCCGCCTGTGTCCACATCCTCATCGATTTCCTTGACGAGCAAGGTTATCTGACCGACAGCATCGAAGACATCCTCGACCATACGCCC…	MTLLGIKLKQTQQLNQRLQQSLRVLQMSGIELEREVENWLSDNPLLERKDTDEFSDAEFSHYTAPARQIGGDEGEDMLSNIAGEQDFKQYLHAQVCEHPLSDQESACVHILIDFLDEQGYLTDSIEDILDHTPLEWMLDEAMLKQALTALKKFDPAGVAAADLNESLILQIERSGECAAKPSALHIVRNALDSIDGNRSQTLARIKKRLPQTDSGTLEAALDLIASLNPFPAAGFASSTPTPYSDEALANLLAFRGMEVSRRTIAKYRESFEIPAAHKRKTAE*
20352	M11_240284	UK	2011	B	ST-269 complex	class I	17	ATGACATTACTCGGAATAAAGCTCAAACAGACCCAGCAGCTCAACCAGCGGCTGCAACAATCTTTGCGCGTATTGCAGATGTCGGGTATCGAACTTGAACGCGAGATCGAAAACTGGCTGTCGGACAATCCCCTGCTCGAACGCAAAGACACGGATGAATTTTCCGATGCCGGGTTTTCCCATTACACCGCGCCCGCGCGCCAAATCGGCGGAGACGAAGGCGAAGATATGCTGTCCAACATCGCCGGCGAAGAAGATTTCAAGCAATACCTGCACGCGCAAGTGTGCGAACACCCGCTTTCCGATCAAGAATCCGCCTGTGTCCACATCCTTATCGATTTCCTTGACGAGCAGGGCTACCTGACCGACAGCATCGAAGACATCCTCGACCATACGCCC…	MTLLGIKLKQTQQLNQRLQQSLRVLQMSGIELEREIENWLSDNPLLERKDTDEFSDAGFSHYTAPARQIGGDEGEDMLSNIAGEEDFKQYLHAQVCEHPLSDQESACVHILIDFLDEQGYLTDSIEDILDHTPLEWMLDEAMLKQALTALQKFDPAGVAAADLNESLILQIERSGECAAKPAALHIVRNALDSINGNRSQTLARIKKHLPQTDSGTLEAALDLIASLNPFPAAGFASSTPTPYSDEALANLLAFRGMEVSRRTIAKYRESFEIPAAHKRKTAE*
20353	M11_240285	UK	2011	B	ST-32 complex/ET-5 complex	class I	11	ATGACCTTACTCGGAATAAAGCTCAAACAGACCCAGCAGCTCAACCAGCGGCTGCAACAATCTTTGCGCGTATTGCAGATGTCGGGTATCGAACTTGAACGCGAGGTCGAAAACTGGCTGTCGGACAACCCCCTGCTCGAACGCAAAGACACGGATGAATTTTCCGATGCCGAGTTCAGCCATTACACTGCGCCTGCCCGTCAAATCGGCGGAGACGAAGGCGAAGATATGCTGTCCAACATCGCCGGCGAGCAGGATTTCAAGCAATACCTGCACGCGCAAGTATGCGAACACCCGCTTTCCGACCAAGAAGCCGCCTGTGTCCACATCCTTATCGATTTCCTTGACGAGCAGGGTTATCTGACCGACAGCATCGAAGACATCCTCGACCATACGCCC…	MTLLGIKLKQTQQLNQRLQQSLRVLQMSGIELEREVENWLSDNPLLERKDTDEFSDAEFSHYTAPARQIGGDEGEDMLSNIAGEQDFKQYLHAQVCEHPLSDQEAACVHILIDFLDEQGYLTDSIEDILDHTPLEWMLDEAMLQHALTALKKFDPAGVAAADLNESLILQIERLGECAAKPAALHIVRNALDSIDGNRSQTLARIKKHLPQTDSGTLEAALDLIASLNPFPAAGFASSTPTPYSDEALANLLAFRGMEVSRRTIAKYRESFEIPAAHKRKTAE*
20354	M11_240286	UK	2011	B	-	class I	13	ATGACCTTACTCGGAATAAAGCTCAAACAGACCCAGCAGCTCAACCAGCGGCTGCAACAATCTTTGCGCGTATTGCAGATGTCGGGTATCGAACTTGAACGCGAGGTCGAAAACTGGCTGTCGGACAATCCCCTGCTCGAACGCAAAGACACGGATGAATTTTCCGATGCTAGGTTTTCCCATTACACCGCGCCTGCCCGTCAAATCGGCGGAGACGAAGGCGAAGATATGCTGTCCAACATCGCCGGTGAGCAGGATTTCAAGCAATACCTGCACGCGCAAGTATGCGAACACCCGCTTTCCGACCAAGAAGCCGCCTGTGTCCACATCCTTATCGATTTCCTTGACGAGCAGGGTTATCTGACCGACAGCATCGAAGACATCCTCGACCATACGCCC…	MTLLGIKLKQTQQLNQRLQQSLRVLQMSGIELEREVENWLSDNPLLERKDTDEFSDARFSHYTAPARQIGGDEGEDMLSNIAGEQDFKQYLHAQVCEHPLSDQEAACVHILIDFLDEQGYLTDSIEDILDHTPLEWMLDEAMLKQALTALQKFDPAGVAAADLNESLILQIERLGECAAKPAALHIVRNALDSIDGNRSQTLARIKKHLPQTDSGTLEAALDLIASLNPFPAAGFASSTPTPYSDEALANLLAFRGMEVSRRTIAKYRESLEIPAAHKRKTAE*
20355	M11_240287	UK	2011	B	ST-865 complex	class I	83	ATGACCTTACTCGGAATAAAGCTCAAACAGACCCAGCAGCTCAACCAGCGGCTGCAACAATCTTTGCGCGTATTGCAGATGTCGGGTATCGAACTTGAACGCGAGGTCGAAAACTGGCTGTCGGACAACCCCCTGCTCGAACGCAAAGACACGGATGAATTTTCCGATGCCGAGTTCAGCCATTACACTGCGCCTGCCCGTCAAATCGGCGGAGACGAAGGCGAAGATATGCTGTCCAACATCGCCGGCGAGCAGGATTTCAAGCAATACCTGCACGCGCAAGTATGCGAACACCCGCTTTCCGACCAAGAATCCGCCTGTGTCCACATCCTCATCGATTTCCTTGACGAGCAAGGTTATCTGACCGACAGCATCGAAGACATCCTCGACCATACGCCC…	MTLLGIKLKQTQQLNQRLQQSLRVLQMSGIELEREVENWLSDNPLLERKDTDEFSDAEFSHYTAPARQIGGDEGEDMLSNIAGEQDFKQYLHAQVCEHPLSDQESACVHILIDFLDEQGYLTDSIEDILDHTPLEWMLDEAMLQHELTALKKFDPAGVAAADLNESLILQIERSGECAAKPSALHIVRNALDSIDGNRSQTLARIKKRLPQTDSGTLEAALDLIASLNPFPAAGFASSTPTPYSDEALANLLAFRGMEVSRRTIAKYRESFEIPAAHKRKTAE*
20356	M11_240289	UK	2011	B	ST-41/44 complex/Lineage 3	class I	12	ATGACCTTACTCGGAATAAAGCTCAAACAGACCCAGCAGCTCAACCAGCGGCTGCAACAATCTTTGCGCGTATTGCAGATGTCGGGTATCGAACTTGAACGCGAGGTCGAAAACTGGCTGTCGGACAACCCCCTGCTCGAACGCAAAGACACGGATGAATTTTCCGATGCCGAGTTCAGCCATTACACTGCGCCTGCCCGTCAAATCGGCGGAGACGAAGGCGAAGATATGCTGTCCAACATCGCCGGCGAGCAGGATTTCAAGCAATACCTGCACGCGCAAGTATGCGAACACCCGCTTTCCGACCAAGAATCCGCCTGTGTCCACATCCTCATCGATTTCCTTGACGAGCAAGGTTATCTGACCGACAGCATCGAAGACATCCTCGACCATACGCCC…	MTLLGIKLKQTQQLNQRLQQSLRVLQMSGIELEREVENWLSDNPLLERKDTDEFSDAEFSHYTAPARQIGGDEGEDMLSNIAGEQDFKQYLHAQVCEHPLSDQESACVHILIDFLDEQGYLTDSIEDILDHTPLEWMLDEAMLKQALTALKKFDPAGVAAADLNESLILQIERSGECAAKPSALHIVRNALDSIDGNRSQTLARIKKRLPQTDSGTLEAALDLIASLNPFPAAGFASSTPTPYSDEALANLLAFRGMEVSRRTIAKYRESFEIPAAHKRKTAE*
20357	M11_240290	UK	2011	B	ST-213 complex	class I	41	ATGACCTTAATCGGAATAAAGCTCAAACAGACCCAGCAGCTCAACCAGCGGCTGCAACAATCTTTGCGCGTATTGCAGATGTCGGGTATCGAACTTGAACGCGAGGTCGAAAACTGGCTGTCGGACAATCCCCTGCTCGAACGCAAAGACACGGATGAATTTTCCGATGCTAGGTTTTCCCATTACACCGCGCCTGCCCGTCAAATCGGCGGAGACGAAGGCGAAGATATGCTGTCCAACATCGCCGGTGAGCAGGATTTCAAGCAATACCTGCACGCGCAAGTATGCGAACACCCGCTTTCCGACCAAGAAGCCGCCTGTGTCCACATCCTTATCGATTTCCTTGACGAGCAGGGTTATCTGACCGACAGCATCGAAGACATCCTCGACCATACGCCC…	MTLIGIKLKQTQQLNQRLQQSLRVLQMSGIELEREVENWLSDNPLLERKDTDEFSDARFSHYTAPARQIGGDEGEDMLSNIAGEQDFKQYLHAQVCEHPLSDQEAACVHILIDFLDEQGYLTDSIEDILDHTPLEWMLDEAMLQHALTALKKFDPAGVAAADLNESLILQIERLGECAAKPAALHIVRNALDSIDGNRSQTLARIKNTCPKPTAAHSKPHSTSLLRSIPFPPPVLPRPHPRRILTRHSPTCWLSAAWRFLAAPLPNTENPLRFRQHTNAKPQNNCRIIL*
20358	M11_240291	UK	2011	B	ST-41/44 complex/Lineage 3	class I	51	ATGACCTTACTCGGAATAAAGCTCAAACAGACCCAGCAGCTCAACCAGCGGCTGCAACAATCTTTGCGCGTATTGCAGATGTCGGGTATCGAACTTGAACGCGAGGTCGAAAACTGGCTGTCGGACAATCCCCTGCTCGAACGCAAAGACACGGATGAATTTTCCGATGCTAGGTTTTCCCATTACACCGCGCCTGCCCGTCAAATCGGCGGAGACGAAGGCGAAGATATGCTGTCCAACATCGCCGGTGAGCAGGATTTCAAGCAATACCTGCACGCGCAAGTATGCGAACACCCGCTTTCCGACCAAGAAGCCGCCTGTGTCCACATCCTTATCGATTTCCTTGACGAGCAGGGTTATCTGACCGACAGCATCGAAGACATCCTCGACCATACGCCC…	MTLLGIKLKQTQQLNQRLQQSLRVLQMSGIELEREVENWLSDNPLLERKDTDEFSDARFSHYTAPARQIGGDEGEDMLSNIAGEQDFKQYLHAQVCEHPLSDQEAACVHILIDFLDEQGYLTDSIEDILDHTPLEWMLDEAMLKQALTALQKFDPAGVAAADLNESLILQIERLGECAAKPAALHIVRNALDSIDGNRSQTLARIKKHLPQTDSGTLEAALDLIASLNPFPAAGFASSTPTPYSDEALANLLAFRGMEVSRRTIAKYRESLEIPAAHKRKTAE*
20359	M11_240294	UK	2011	C	ST-11 complex/ET-37 complex	class II	28	ATGACCTTACTCGGAATAAAGCTCAAACAGACCCAGCAGCTCAACCAGCGGCTGCAACAATCTTTGCGCGTATTGCAGATGTCGGGTATCGAACTTGAACGCGAGGTCGAAAACTGGCTGTCGGACAACCCCCTGCTCGAACGCAAAGACACGGATGAATTTTCCGATGCCGAGTTCAGCCATTACACTGCGCCTGCCCGTCAAATCGGCGGAGACGAAGGCGAAGATATGCTGTCCAACATCGCCGGCGAGCAGGATTTCAAGCAATACCTGCACGCGCAAGTATGCGAACACCCGCTTTCCGACCAAGAATCCGCCTGTGTCCACATCCTCATCGATTTCCTTGACGAGCAAGGTTATCTGACCGACAGCATCGAAGACATCCTCGACCATACGCCC…	MTLLGIKLKQTQQLNQRLQQSLRVLQMSGIELEREVENWLSDNPLLERKDTDEFSDAEFSHYTAPARQIGGDEGEDMLSNIAGEQDFKQYLHAQVCEHPLSDQESACVHILIDFLDEQGYLTDSIEDILDHTPLEWMLDEAMLKQALTALQKFDPAGVAAADLNESLILQIERSGECAAKPAALHIVRNALDSIDGNRSQTLARIKKHLPQTDSGTLEAALDLIASLNPFPAAGFASSTPTPYSDEALANLLAFRGMEVSRRTIAKYRESLEIPAAHKRKTAE*
20360	M11_240295	UK	2011	B	ST-41/44 complex/Lineage 3	class I	12	ATGACCTTACTCGGAATAAAGCTCAAACAGACCCAGCAGCTCAACCAGCGGCTGCAACAATCTTTGCGCGTATTGCAGATGTCGGGTATCGAACTTGAACGCGAGGTCGAAAACTGGCTGTCGGACAACCCCCTGCTCGAACGCAAAGACACGGATGAATTTTCCGATGCCGAGTTCAGCCATTACACTGCGCCTGCCCGTCAAATCGGCGGAGACGAAGGCGAAGATATGCTGTCCAACATCGCCGGCGAGCAGGATTTCAAGCAATACCTGCACGCGCAAGTATGCGAACACCCGCTTTCCGACCAAGAATCCGCCTGTGTCCACATCCTCATCGATTTCCTTGACGAGCAAGGTTATCTGACCGACAGCATCGAAGACATCCTCGACCATACGCCC…	MTLLGIKLKQTQQLNQRLQQSLRVLQMSGIELEREVENWLSDNPLLERKDTDEFSDAEFSHYTAPARQIGGDEGEDMLSNIAGEQDFKQYLHAQVCEHPLSDQESACVHILIDFLDEQGYLTDSIEDILDHTPLEWMLDEAMLKQALTALKKFDPAGVAAADLNESLILQIERSGECAAKPSALHIVRNALDSIDGNRSQTLARIKKRLPQTDSGTLEAALDLIASLNPFPAAGFASSTPTPYSDEALANLLAFRGMEVSRRTIAKYRESFEIPAAHKRKTAE*
20366	M11_240303	UK	2011	B	ST-269 complex	class I	41	ATGACCTTAATCGGAATAAAGCTCAAACAGACCCAGCAGCTCAACCAGCGGCTGCAACAATCTTTGCGCGTATTGCAGATGTCGGGTATCGAACTTGAACGCGAGGTCGAAAACTGGCTGTCGGACAATCCCCTGCTCGAACGCAAAGACACGGATGAATTTTCCGATGCTAGGTTTTCCCATTACACCGCGCCTGCCCGTCAAATCGGCGGAGACGAAGGCGAAGATATGCTGTCCAACATCGCCGGTGAGCAGGATTTCAAGCAATACCTGCACGCGCAAGTATGCGAACACCCGCTTTCCGACCAAGAAGCCGCCTGTGTCCACATCCTTATCGATTTCCTTGACGAGCAGGGTTATCTGACCGACAGCATCGAAGACATCCTCGACCATACGCCC…	MTLIGIKLKQTQQLNQRLQQSLRVLQMSGIELEREVENWLSDNPLLERKDTDEFSDARFSHYTAPARQIGGDEGEDMLSNIAGEQDFKQYLHAQVCEHPLSDQEAACVHILIDFLDEQGYLTDSIEDILDHTPLEWMLDEAMLQHALTALKKFDPAGVAAADLNESLILQIERLGECAAKPAALHIVRNALDSIDGNRSQTLARIKNTCPKPTAAHSKPHSTSLLRSIPFPPPVLPRPHPRRILTRHSPTCWLSAAWRFLAAPLPNTENPLRFRQHTNAKPQNNCRIIL*
20367	M11_240304	UK	2011	B	-	class I	348	ATGACCTTACTCGGAATAAAGCTCAAACAGACCCAGCAGCTCAACCAGCGGCTGCAACAATCTTTGCGCGTATTGCAGATGTCGGGTATCGAACTTGAACGCGAGGTCGAAAACTGGCTGTCGGACAATCCCCTGCTCGAACGCAAAGACACGGATGAATTTTCCGATGCTAGGTTTTCCCATTACACCGCGCCTGCCCGTCAAATCGGCGGAGACGAAGGCGAAGATATGCTGTCCAACATCGCCGGTGAGCAGGATTTCAAGCAATACCTGCACGCGCAAGTATGCGAATACCCGCTTTCCGACCAAGAAGCCGCCTGTGTCCACATCCTTATCGATTTCCTTGACGAGCAGGGTTATCTGACCGACAGCATCGAAGACATCCTCGACCATACGCCC…	MTLLGIKLKQTQQLNQRLQQSLRVLQMSGIELEREVENWLSDNPLLERKDTDEFSDARFSHYTAPARQIGGDEGEDMLSNIAGEQDFKQYLHAQVCEYPLSDQEAACVHILIDFLDEQGYLTDSIEDILDHTPLEWMSDEAMLQHALTALKKFDPAGVAAADLNESLILQIERLGECAAKPAALHIVRNALDSIDGNRSQTLARIKKHLPQTDSGTLEAALDLIASLNPFPAAGFASSTPTPYSDEALANLLAFRGMEVSRRTIAKYRESLEIPAAHKRKTAE*
20368	M11_240305	UK	2011	W-135	ST-11 complex/ET-37 complex	class II	2	ATGACCTTACTCGGAATAAAGCTCAAACAGACCCAGCAGCTCAACCAGCGGCTGCAACAATCTTTGCGCGTATTGCAGATGTCGGGTATCGAACTTGAACGCGAGGTCGAAAACTGGCTGTCGGACAACCCCCTGCTCGAACGCAAAGACACGGATGAATTTTCCGATGCTAGGTTTTCCCATTACACCGCGCCTGCCCGTCAAATCGGCGGAGACGAAGGCGAAGATATGCTGTCCAACATCGCCGGTGAGCAGGATTTCAAGCAATACCTGCACGCGCAAGTATGCGAACACCCGCTTTCCGACCAAGAAGCCGCCTGTGTCCACATCCTTATCGATTTCCTTGACGAGCAGGGTTATCTGACCGACAGCATCGAAGACATCCTCGACCATACGCCC…	MTLLGIKLKQTQQLNQRLQQSLRVLQMSGIELEREVENWLSDNPLLERKDTDEFSDARFSHYTAPARQIGGDEGEDMLSNIAGEQDFKQYLHAQVCEHPLSDQEAACVHILIDFLDEQGYLTDSIEDILDHTPLEWMLDEAMLQHALTALKKFDPAGVAAADLNESLILQIERSGECAAKPAALHIVRNALDSIDGNRSQTLARIKKHLPQTDSGTLEAALDLIASLNPFPAAGFASSTPTPYSDEALANLLAFRGMEVSRRTIAKYRESLEIPAAHKRKTAE*
20381	M11_240323	UK	2011	B	-	class I	4	ATGACCTTACTCGGAATAAAGCTCAAACAGACCCAGCAGCTCAACCAGCGGCTGCAACAATCTTTGCGCGTATTGCAGATGTCGGGTATCGAACTTGAACGCGAGGTCGAAAACTGGCTGTCGGACAACCCCCTGCTCGAACGCAAAGACACGGATGAATTTTCCGATGCCGAGTTCAGCCATTACACTGCGCCTGCCCGTCAAATCGGCGGAGACGAAGGCGAAGATATGCTGTCCAACATCGCCGGCGAGCAGGATTTCAAGCAATACCTGCACGCGCAAGTATGCGAACACCCGCTTTCCGACCAAGAATCCGCCTGTGTCCACATCCTCATCGATTTCCTTGACGAGCAAGGTTATCTGACCGACAGCATCGAAGACATCCTCGACCATACGCCC…	MTLLGIKLKQTQQLNQRLQQSLRVLQMSGIELEREVENWLSDNPLLERKDTDEFSDAEFSHYTAPARQIGGDEGEDMLSNIAGEQDFKQYLHAQVCEHPLSDQESACVHILIDFLDEQGYLTDSIEDILDHTPLEWMLDEAMLKQALTALKKFDPAGVAAADLNESLILQIERSGECAAKPSALHIVRNALDSIDGNRSQTLARIKKRLPQTDSGTLEAALDLIASLNPFPAAGFASSTPTPYSDEALANLLAFRGMEVSRRTIAKYRESFEIPAAHKRKTAE*
20382	M11_240324	UK	2011	C	ST-32 complex/ET-5 complex	class I	11	ATGACCTTACTCGGAATAAAGCTCAAACAGACCCAGCAGCTCAACCAGCGGCTGCAACAATCTTTGCGCGTATTGCAGATGTCGGGTATCGAACTTGAACGCGAGGTCGAAAACTGGCTGTCGGACAACCCCCTGCTCGAACGCAAAGACACGGATGAATTTTCCGATGCCGAGTTCAGCCATTACACTGCGCCTGCCCGTCAAATCGGCGGAGACGAAGGCGAAGATATGCTGTCCAACATCGCCGGCGAGCAGGATTTCAAGCAATACCTGCACGCGCAAGTATGCGAACACCCGCTTTCCGACCAAGAAGCCGCCTGTGTCCACATCCTTATCGATTTCCTTGACGAGCAGGGTTATCTGACCGACAGCATCGAAGACATCCTCGACCATACGCCC…	MTLLGIKLKQTQQLNQRLQQSLRVLQMSGIELEREVENWLSDNPLLERKDTDEFSDAEFSHYTAPARQIGGDEGEDMLSNIAGEQDFKQYLHAQVCEHPLSDQEAACVHILIDFLDEQGYLTDSIEDILDHTPLEWMLDEAMLQHALTALKKFDPAGVAAADLNESLILQIERLGECAAKPAALHIVRNALDSIDGNRSQTLARIKKHLPQTDSGTLEAALDLIASLNPFPAAGFASSTPTPYSDEALANLLAFRGMEVSRRTIAKYRESFEIPAAHKRKTAE*
20387	M11_240334	UK	2011	B	ST-269 complex	class I	17	ATGACATTACTCGGAATAAAGCTCAAACAGACCCAGCAGCTCAACCAGCGGCTGCAACAATCTTTGCGCGTATTGCAGATGTCGGGTATCGAACTTGAACGCGAGATCGAAAACTGGCTGTCGGACAATCCCCTGCTCGAACGCAAAGACACGGATGAATTTTCCGATGCCGGGTTTTCCCATTACACCGCGCCCGCGCGCCAAATCGGCGGAGACGAAGGCGAAGATATGCTGTCCAACATCGCCGGCGAAGAAGATTTCAAGCAATACCTGCACGCGCAAGTGTGCGAACACCCGCTTTCCGATCAAGAATCCGCCTGTGTCCACATCCTTATCGATTTCCTTGACGAGCAGGGCTACCTGACCGACAGCATCGAAGACATCCTCGACCATACGCCC…	MTLLGIKLKQTQQLNQRLQQSLRVLQMSGIELEREIENWLSDNPLLERKDTDEFSDAGFSHYTAPARQIGGDEGEDMLSNIAGEEDFKQYLHAQVCEHPLSDQESACVHILIDFLDEQGYLTDSIEDILDHTPLEWMLDEAMLKQALTALQKFDPAGVAAADLNESLILQIERSGECAAKPAALHIVRNALDSINGNRSQTLARIKKHLPQTDSGTLEAALDLIASLNPFPAAGFASSTPTPYSDEALANLLAFRGMEVSRRTIAKYRESFEIPAAHKRKTAE*
20393	M11_240342	UK	2011	B	ST-32 complex/ET-5 complex	class I	11	ATGACCTTACTCGGAATAAAGCTCAAACAGACCCAGCAGCTCAACCAGCGGCTGCAACAATCTTTGCGCGTATTGCAGATGTCGGGTATCGAACTTGAACGCGAGGTCGAAAACTGGCTGTCGGACAACCCCCTGCTCGAACGCAAAGACACGGATGAATTTTCCGATGCCGAGTTCAGCCATTACACTGCGCCTGCCCGTCAAATCGGCGGAGACGAAGGCGAAGATATGCTGTCCAACATCGCCGGCGAGCAGGATTTCAAGCAATACCTGCACGCGCAAGTATGCGAACACCCGCTTTCCGACCAAGAAGCCGCCTGTGTCCACATCCTTATCGATTTCCTTGACGAGCAGGGTTATCTGACCGACAGCATCGAAGACATCCTCGACCATACGCCC…	MTLLGIKLKQTQQLNQRLQQSLRVLQMSGIELEREVENWLSDNPLLERKDTDEFSDAEFSHYTAPARQIGGDEGEDMLSNIAGEQDFKQYLHAQVCEHPLSDQEAACVHILIDFLDEQGYLTDSIEDILDHTPLEWMLDEAMLQHALTALKKFDPAGVAAADLNESLILQIERLGECAAKPAALHIVRNALDSIDGNRSQTLARIKKHLPQTDSGTLEAALDLIASLNPFPAAGFASSTPTPYSDEALANLLAFRGMEVSRRTIAKYRESFEIPAAHKRKTAE*
20397	M11_240347	UK	2011	C	ST-103 complex	class I	31	ATGACCTTACTCGGAATAAAGCTCAAACAGACCCAGCAGCTCAACCAGCGGCTGCAACAATCTTTGCGCGTATTGCAGATGTCGGGTATCGAACTTGAACGCGAGGTCGAAAACTGGCTGTCGGACAACCCCCTGCTCGAACGCAAAGACACGGATGAATTTTCCGATGCCGAGTTCAGCCATTACACTGCGCCTGCCCGTCAAATCGGCGGAGACGAAGGCGAAGATATGCTGTCCAACATCGCCGGCGAGCAGGATTTCAAGCAATACCTGCACGCGCAAGTATGCGAACACCCGCTTTCCGACCAAGAATCCGCCTGTGTCCACATCCTCATCGATTTCCTTGACGAGCAAGGTTATCTGACCGACAGCATCGAAGACATCCTCGACCATACGCCC…	MTLLGIKLKQTQQLNQRLQQSLRVLQMSGIELEREVENWLSDNPLLERKDTDEFSDAEFSHYTAPARQIGGDEGEDMLSNIAGEQDFKQYLHAQVCEHPLSDQESACVHILIDFLDEQGYLTDSIEDILDHTPLEWMLDEAMLKQALTALKKFDPAGVAAADLNESLILQIERSGECAAKPSALHIVRNALDSIDGNRSQTLARIKKRLPQTDSGTLEAALDLIASLNPFPAAGFASSTPTPYSDEALANLLAFRGMEVSRRTIAKYRESFEIPAAHKRKTAE*
20398	M11_240348	UK	2011	B	ST-213 complex	class I	41	ATGACCTTAATCGGAATAAAGCTCAAACAGACCCAGCAGCTCAACCAGCGGCTGCAACAATCTTTGCGCGTATTGCAGATGTCGGGTATCGAACTTGAACGCGAGGTCGAAAACTGGCTGTCGGACAATCCCCTGCTCGAACGCAAAGACACGGATGAATTTTCCGATGCTAGGTTTTCCCATTACACCGCGCCTGCCCGTCAAATCGGCGGAGACGAAGGCGAAGATATGCTGTCCAACATCGCCGGTGAGCAGGATTTCAAGCAATACCTGCACGCGCAAGTATGCGAACACCCGCTTTCCGACCAAGAAGCCGCCTGTGTCCACATCCTTATCGATTTCCTTGACGAGCAGGGTTATCTGACCGACAGCATCGAAGACATCCTCGACCATACGCCC…	MTLIGIKLKQTQQLNQRLQQSLRVLQMSGIELEREVENWLSDNPLLERKDTDEFSDARFSHYTAPARQIGGDEGEDMLSNIAGEQDFKQYLHAQVCEHPLSDQEAACVHILIDFLDEQGYLTDSIEDILDHTPLEWMLDEAMLQHALTALKKFDPAGVAAADLNESLILQIERLGECAAKPAALHIVRNALDSIDGNRSQTLARIKNTCPKPTAAHSKPHSTSLLRSIPFPPPVLPRPHPRRILTRHSPTCWLSAAWRFLAAPLPNTENPLRFRQHTNAKPQNNCRIIL*
20399	M11_240349	UK	2011	W-135	ST-22 complex	class I	4	ATGACCTTACTCGGAATAAAGCTCAAACAGACCCAGCAGCTCAACCAGCGGCTGCAACAATCTTTGCGCGTATTGCAGATGTCGGGTATCGAACTTGAACGCGAGGTCGAAAACTGGCTGTCGGACAACCCCCTGCTCGAACGCAAAGACACGGATGAATTTTCCGATGCCGAGTTCAGCCATTACACTGCGCCTGCCCGTCAAATCGGCGGAGACGAAGGCGAAGATATGCTGTCCAACATCGCCGGCGAGCAGGATTTCAAGCAATACCTGCACGCGCAAGTATGCGAACACCCGCTTTCCGACCAAGAATCCGCCTGTGTCCACATCCTCATCGATTTCCTTGACGAGCAAGGTTATCTGACCGACAGCATCGAAGACATCCTCGACCATACGCCC…	MTLLGIKLKQTQQLNQRLQQSLRVLQMSGIELEREVENWLSDNPLLERKDTDEFSDAEFSHYTAPARQIGGDEGEDMLSNIAGEQDFKQYLHAQVCEHPLSDQESACVHILIDFLDEQGYLTDSIEDILDHTPLEWMLDEAMLKQALTALKKFDPAGVAAADLNESLILQIERSGECAAKPSALHIVRNALDSIDGNRSQTLARIKKRLPQTDSGTLEAALDLIASLNPFPAAGFASSTPTPYSDEALANLLAFRGMEVSRRTIAKYRESFEIPAAHKRKTAE*
20400	M11_240350	UK	2011	B	ST-41/44 complex/Lineage 3	class I	12	ATGACCTTACTCGGAATAAAGCTCAAACAGACCCAGCAGCTCAACCAGCGGCTGCAACAATCTTTGCGCGTATTGCAGATGTCGGGTATCGAACTTGAACGCGAGGTCGAAAACTGGCTGTCGGACAACCCCCTGCTCGAACGCAAAGACACGGATGAATTTTCCGATGCCGAGTTCAGCCATTACACTGCGCCTGCCCGTCAAATCGGCGGAGACGAAGGCGAAGATATGCTGTCCAACATCGCCGGCGAGCAGGATTTCAAGCAATACCTGCACGCGCAAGTATGCGAACACCCGCTTTCCGACCAAGAATCCGCCTGTGTCCACATCCTCATCGATTTCCTTGACGAGCAAGGTTATCTGACCGACAGCATCGAAGACATCCTCGACCATACGCCC…	MTLLGIKLKQTQQLNQRLQQSLRVLQMSGIELEREVENWLSDNPLLERKDTDEFSDAEFSHYTAPARQIGGDEGEDMLSNIAGEQDFKQYLHAQVCEHPLSDQESACVHILIDFLDEQGYLTDSIEDILDHTPLEWMLDEAMLKQALTALKKFDPAGVAAADLNESLILQIERSGECAAKPSALHIVRNALDSIDGNRSQTLARIKKRLPQTDSGTLEAALDLIASLNPFPAAGFASSTPTPYSDEALANLLAFRGMEVSRRTIAKYRESFEIPAAHKRKTAE*
20402	M11_240353	UK	2011	B	ST-269 complex	class I	17	ATGACATTACTCGGAATAAAGCTCAAACAGACCCAGCAGCTCAACCAGCGGCTGCAACAATCTTTGCGCGTATTGCAGATGTCGGGTATCGAACTTGAACGCGAGATCGAAAACTGGCTGTCGGACAATCCCCTGCTCGAACGCAAAGACACGGATGAATTTTCCGATGCCGGGTTTTCCCATTACACCGCGCCCGCGCGCCAAATCGGCGGAGACGAAGGCGAAGATATGCTGTCCAACATCGCCGGCGAAGAAGATTTCAAGCAATACCTGCACGCGCAAGTGTGCGAACACCCGCTTTCCGATCAAGAATCCGCCTGTGTCCACATCCTTATCGATTTCCTTGACGAGCAGGGCTACCTGACCGACAGCATCGAAGACATCCTCGACCATACGCCC…	MTLLGIKLKQTQQLNQRLQQSLRVLQMSGIELEREIENWLSDNPLLERKDTDEFSDAGFSHYTAPARQIGGDEGEDMLSNIAGEEDFKQYLHAQVCEHPLSDQESACVHILIDFLDEQGYLTDSIEDILDHTPLEWMLDEAMLKQALTALQKFDPAGVAAADLNESLILQIERSGECAAKPAALHIVRNALDSINGNRSQTLARIKKHLPQTDSGTLEAALDLIASLNPFPAAGFASSTPTPYSDEALANLLAFRGMEVSRRTIAKYRESFEIPAAHKRKTAE*
20408	M11_240365	UK	2011	B	ST-41/44 complex/Lineage 3	class I	12	ATGACCTTACTCGGAATAAAGCTCAAACAGACCCAGCAGCTCAACCAGCGGCTGCAACAATCTTTGCGCGTATTGCAGATGTCGGGTATCGAACTTGAACGCGAGGTCGAAAACTGGCTGTCGGACAACCCCCTGCTCGAACGCAAAGACACGGATGAATTTTCCGATGCCGAGTTCAGCCATTACACTGCGCCTGCCCGTCAAATCGGCGGAGACGAAGGCGAAGATATGCTGTCCAACATCGCCGGCGAGCAGGATTTCAAGCAATACCTGCACGCGCAAGTATGCGAACACCCGCTTTCCGACCAAGAATCCGCCTGTGTCCACATCCTCATCGATTTCCTTGACGAGCAAGGTTATCTGACCGACAGCATCGAAGACATCCTCGACCATACGCCC…	MTLLGIKLKQTQQLNQRLQQSLRVLQMSGIELEREVENWLSDNPLLERKDTDEFSDAEFSHYTAPARQIGGDEGEDMLSNIAGEQDFKQYLHAQVCEHPLSDQESACVHILIDFLDEQGYLTDSIEDILDHTPLEWMLDEAMLKQALTALKKFDPAGVAAADLNESLILQIERSGECAAKPSALHIVRNALDSIDGNRSQTLARIKKRLPQTDSGTLEAALDLIASLNPFPAAGFASSTPTPYSDEALANLLAFRGMEVSRRTIAKYRESFEIPAAHKRKTAE*
20409	M11_240366	UK	2011	B	ST-32 complex/ET-5 complex	class I	11	ATGACCTTACTCGGAATAAAGCTCAAACAGACCCAGCAGCTCAACCAGCGGCTGCAACAATCTTTGCGCGTATTGCAGATGTCGGGTATCGAACTTGAACGCGAGGTCGAAAACTGGCTGTCGGACAACCCCCTGCTCGAACGCAAAGACACGGATGAATTTTCCGATGCCGAGTTCAGCCATTACACTGCGCCTGCCCGTCAAATCGGCGGAGACGAAGGCGAAGATATGCTGTCCAACATCGCCGGCGAGCAGGATTTCAAGCAATACCTGCACGCGCAAGTATGCGAACACCCGCTTTCCGACCAAGAAGCCGCCTGTGTCCACATCCTTATCGATTTCCTTGACGAGCAGGGTTATCTGACCGACAGCATCGAAGACATCCTCGACCATACGCCC…	MTLLGIKLKQTQQLNQRLQQSLRVLQMSGIELEREVENWLSDNPLLERKDTDEFSDAEFSHYTAPARQIGGDEGEDMLSNIAGEQDFKQYLHAQVCEHPLSDQEAACVHILIDFLDEQGYLTDSIEDILDHTPLEWMLDEAMLQHALTALKKFDPAGVAAADLNESLILQIERLGECAAKPAALHIVRNALDSIDGNRSQTLARIKKHLPQTDSGTLEAALDLIASLNPFPAAGFASSTPTPYSDEALANLLAFRGMEVSRRTIAKYRESFEIPAAHKRKTAE*
20410	M11_240367	UK	2011	B	ST-41/44 complex/Lineage 3	class I	51	ATGACCTTACTCGGAATAAAGCTCAAACAGACCCAGCAGCTCAACCAGCGGCTGCAACAATCTTTGCGCGTATTGCAGATGTCGGGTATCGAACTTGAACGCGAGGTCGAAAACTGGCTGTCGGACAATCCCCTGCTCGAACGCAAAGACACGGATGAATTTTCCGATGCTAGGTTTTCCCATTACACCGCGCCTGCCCGTCAAATCGGCGGAGACGAAGGCGAAGATATGCTGTCCAACATCGCCGGTGAGCAGGATTTCAAGCAATACCTGCACGCGCAAGTATGCGAACACCCGCTTTCCGACCAAGAAGCCGCCTGTGTCCACATCCTTATCGATTTCCTTGACGAGCAGGGTTATCTGACCGACAGCATCGAAGACATCCTCGACCATACGCCC…	MTLLGIKLKQTQQLNQRLQQSLRVLQMSGIELEREVENWLSDNPLLERKDTDEFSDARFSHYTAPARQIGGDEGEDMLSNIAGEQDFKQYLHAQVCEHPLSDQEAACVHILIDFLDEQGYLTDSIEDILDHTPLEWMLDEAMLKQALTALQKFDPAGVAAADLNESLILQIERLGECAAKPAALHIVRNALDSIDGNRSQTLARIKKHLPQTDSGTLEAALDLIASLNPFPAAGFASSTPTPYSDEALANLLAFRGMEVSRRTIAKYRESLEIPAAHKRKTAE*
20417	M11_240376	UK	2011	B	ST-269 complex	class I	76	ATGACCTTACTCGGAATAAAGCTCAAACAGACCCAGCAGCTCAACCAGCGGCTGCAACAATCTTTGCGCGTATTGCAGATGTCGGGTATCGAACTTGAACGCGAGATCGAAAACTGGCTGTCGGACAATCCCCTGCTCGAACGCAAAGACACGGATGAATTTTCCGATGCCGGGTTTTCCCATTACACCGCGCCCGCGCGCCAAATCGGCGGAGACGAAGGCGAAGATATGCTGTCCAACATCGCCGGCGAAGAAGATTTCAAGCAATACCTGCACGCGCAAGTGTGCGAACACCCGCTTTCCGATCAAGAATCCGCCTGTGTCCACATCCTTATCGATTTCCTTGACGAGCAGGGCTACCTGACCGACAGCATCGAAGACATCCTCGACCATACGCCC…	MTLLGIKLKQTQQLNQRLQQSLRVLQMSGIELEREIENWLSDNPLLERKDTDEFSDAGFSHYTAPARQIGGDEGEDMLSNIAGEEDFKQYLHAQVCEHPLSDQESACVHILIDFLDEQGYLTDSIEDILDHTPLEWMLDEAMLKQALTALQKFDPAGVAAADLNESLILQIERSGECAAKPAALHIVRNALDSINGNRSQTLARIKKHLPQTDSGTLEAALDLIASLNPFPAAGFASSTPTPYSDEALANLLAFRGMEVSRRTIAKYRESFEIPAAHKRKTAE*
20418	M11_240381	UK	2011	B	ST-162 complex	class I	34	ATGACCTTACTCGGATATAAGCTCAAACAGACCCAGCAGCTCAACCAGCGGCTGCAACAATCTTTGCGCGTATTGCAGATGTCGGGTATCGAACTTGAACGCGAGGTCGAAAACTGGCTGTCGGACAATCCCCTGCTCGAACGCAAAGACACGGATGAATTTTCCGATGCCGGGTTTCCCATTACACCGCGCCCGCGCGTCAAATCGGCGGAGACGAAGGCGAAGATATGCTGTCCAACATCGTCGGCGAAGAAGATTTCAAGCAATACCTGCACGCGCAAGTGTGCGAACACCCCCTTCCCGACCAAGAAGCCGCCTGTGTCCACATCCTTATCGATTTCCTTGACGAGCAGGGTTATCTGACCGACAGCATCGAAGACATCCTCGACCATACGCCCT…	MTLLGYKLKQTQQLNQRLQQSLRVLQMSGIELEREVENWLSDNPLLERKDTDEFSDAGFPITPRPRVKSAETKAKICCPTSSAKKISSNTCTRKCANTPFPTKKPPVSTSLSISLTSRVI*PTASKTSSTIRP*SGCWMKQCCNTR*PH*KNSTRQAWPPPI*TNR*YCR*KDWANVLPNPPPCISSETPSTALTATAAKPSHE*KNTCPKPTAAHSKPHSTSLLRSIPFPPPVLPRPHPRRILTRRSPTCWLSAAWRFLAAPLPNTENPLRFRQHTNAKPQNX
20420	M11_240383	UK	2011	B	ST-35 complex	class I	37	ATGACCTTACTCGGAATAAAGCTCAAACAGACCCAGCAGCTCAACCAGCGGCTGCAACAATCTTTGCGCGTATTGCAGATGTCGGGTATCGAACTTGAACGCGAGGTCGAAAACTGGCTGTCGGACAACCCCCTGCTCGAACGCAAAGACCCAGATGAATTTTCCGATGCCGGGTTTTCCCATTACACTGCGCCCGCGCGCCAAATCGGCGGAGACGAAGGCGAAGATATGCTGTCCAACATCGCCGGCGAGCAGGATTTCAAGCAATACCTGCACGCGCAAGTATGCGAACACCCGCTTTCCGACCAAGAAGCCGCCTGTGTCCACATCCTTATCGATTTCCTTGACGAGCAGGGTTATCTGACCGACAGCATCGAAGACATCCTCGACCATACGCCC…	MTLLGIKLKQTQQLNQRLQQSLRVLQMSGIELEREVENWLSDNPLLERKDPDEFSDAGFSHYTAPARQIGGDEGEDMLSNIAGEQDFKQYLHAQVCEHPLSDQEAACVHILIDFLDEQGYLTDSIEDILDHTPLEWMLDEAMLQHALTALKKFDPAGVAAADLNESLILQIERLGECAAKPAALHIVRNALDSIDGNRSQTLARIKKHLPQTDSGTLEAALDLIASLNPFPAAGFASSTPTPYSDEALANLLAFRGMEVSRRTIAKYRESFEIPAAHKRKTAE*
20421	M11_240386	UK	2011	B	ST-41/44 complex/Lineage 3	class I	12	ATGACCTTACTCGGAATAAAGCTCAAACAGACCCAGCAGCTCAACCAGCGGCTGCAACAATCTTTGCGCGTATTGCAGATGTCGGGTATCGAACTTGAACGCGAGGTCGAAAACTGGCTGTCGGACAACCCCCTGCTCGAACGCAAAGACACGGATGAATTTTCCGATGCCGAGTTCAGCCATTACACTGCGCCTGCCCGTCAAATCGGCGGAGACGAAGGCGAAGATATGCTGTCCAACATCGCCGGCGAGCAGGATTTCAAGCAATACCTGCACGCGCAAGTATGCGAACACCCGCTTTCCGACCAAGAATCCGCCTGTGTCCACATCCTCATCGATTTCCTTGACGAGCAAGGTTATCTGACCGACAGCATCGAAGACATCCTCGACCATACGCCC…	MTLLGIKLKQTQQLNQRLQQSLRVLQMSGIELEREVENWLSDNPLLERKDTDEFSDAEFSHYTAPARQIGGDEGEDMLSNIAGEQDFKQYLHAQVCEHPLSDQESACVHILIDFLDEQGYLTDSIEDILDHTPLEWMLDEAMLKQALTALKKFDPAGVAAADLNESLILQIERSGECAAKPSALHIVRNALDSIDGNRSQTLARIKKRLPQTDSGTLEAALDLIASLNPFPAAGFASSTPTPYSDEALANLLAFRGMEVSRRTIAKYRESFEIPAAHKRKTAE*
20422	M11_240387	UK	2011	W-135	ST-22 complex	class I	4	ATGACCTTACTCGGAATAAAGCTCAAACAGACCCAGCAGCTCAACCAGCGGCTGCAACAATCTTTGCGCGTATTGCAGATGTCGGGTATCGAACTTGAACGCGAGGTCGAAAACTGGCTGTCGGACAACCCCCTGCTCGAACGCAAAGACACGGATGAATTTTCCGATGCCGAGTTCAGCCATTACACTGCGCCTGCCCGTCAAATCGGCGGAGACGAAGGCGAAGATATGCTGTCCAACATCGCCGGCGAGCAGGATTTCAAGCAATACCTGCACGCGCAAGTATGCGAACACCCGCTTTCCGACCAAGAATCCGCCTGTGTCCACATCCTCATCGATTTCCTTGACGAGCAAGGTTATCTGACCGACAGCATCGAAGACATCCTCGACCATACGCCC…	MTLLGIKLKQTQQLNQRLQQSLRVLQMSGIELEREVENWLSDNPLLERKDTDEFSDAEFSHYTAPARQIGGDEGEDMLSNIAGEQDFKQYLHAQVCEHPLSDQESACVHILIDFLDEQGYLTDSIEDILDHTPLEWMLDEAMLKQALTALKKFDPAGVAAADLNESLILQIERSGECAAKPSALHIVRNALDSIDGNRSQTLARIKKRLPQTDSGTLEAALDLIASLNPFPAAGFASSTPTPYSDEALANLLAFRGMEVSRRTIAKYRESFEIPAAHKRKTAE*
20423	M11_240388	UK	2011	B	ST-269 complex	class I	17	ATGACATTACTCGGAATAAAGCTCAAACAGACCCAGCAGCTCAACCAGCGGCTGCAACAATCTTTGCGCGTATTGCAGATGTCGGGTATCGAACTTGAACGCGAGATCGAAAACTGGCTGTCGGACAATCCCCTGCTCGAACGCAAAGACACGGATGAATTTTCCGATGCCGGGTTTTCCCATTACACCGCGCCCGCGCGCCAAATCGGCGGAGACGAAGGCGAAGATATGCTGTCCAACATCGCCGGCGAAGAAGATTTCAAGCAATACCTGCACGCGCAAGTGTGCGAACACCCGCTTTCCGATCAAGAATCCGCCTGTGTCCACATCCTTATCGATTTCCTTGACGAGCAGGGCTACCTGACCGACAGCATCGAAGACATCCTCGACCATACGCCC…	MTLLGIKLKQTQQLNQRLQQSLRVLQMSGIELEREIENWLSDNPLLERKDTDEFSDAGFSHYTAPARQIGGDEGEDMLSNIAGEEDFKQYLHAQVCEHPLSDQESACVHILIDFLDEQGYLTDSIEDILDHTPLEWMLDEAMLKQALTALQKFDPAGVAAADLNESLILQIERSGECAAKPAALHIVRNALDSINGNRSQTLARIKKHLPQTDSGTLEAALDLIASLNPFPAAGFASSTPTPYSDEALANLLAFRGMEVSRRTIAKYRESFEIPAAHKRKTAE*
20424	M11_240389	UK	2011	W-135	ST-11 complex/ET-37 complex	class II	2	ATGACCTTACTCGGAATAAAGCTCAAACAGACCCAGCAGCTCAACCAGCGGCTGCAACAATCTTTGCGCGTATTGCAGATGTCGGGTATCGAACTTGAACGCGAGGTCGAAAACTGGCTGTCGGACAACCCCCTGCTCGAACGCAAAGACACGGATGAATTTTCCGATGCTAGGTTTTCCCATTACACCGCGCCTGCCCGTCAAATCGGCGGAGACGAAGGCGAAGATATGCTGTCCAACATCGCCGGTGAGCAGGATTTCAAGCAATACCTGCACGCGCAAGTATGCGAACACCCGCTTTCCGACCAAGAAGCCGCCTGTGTCCACATCCTTATCGATTTCCTTGACGAGCAGGGTTATCTGACCGACAGCATCGAAGACATCCTCGACCATACGCCC…	MTLLGIKLKQTQQLNQRLQQSLRVLQMSGIELEREVENWLSDNPLLERKDTDEFSDARFSHYTAPARQIGGDEGEDMLSNIAGEQDFKQYLHAQVCEHPLSDQEAACVHILIDFLDEQGYLTDSIEDILDHTPLEWMLDEAMLQHALTALKKFDPAGVAAADLNESLILQIERSGECAAKPAALHIVRNALDSIDGNRSQTLARIKKHLPQTDSGTLEAALDLIASLNPFPAAGFASSTPTPYSDEALANLLAFRGMEVSRRTIAKYRESLEIPAAHKRKTAE*
20427	M11_240392	UK	2011	B	ST-32 complex/ET-5 complex	class I	11	ATGACCTTACTCGGAATAAAGCTCAAACAGACCCAGCAGCTCAACCAGCGGCTGCAACAATCTTTGCGCGTATTGCAGATGTCGGGTATCGAACTTGAACGCGAGGTCGAAAACTGGCTGTCGGACAACCCCCTGCTCGAACGCAAAGACACGGATGAATTTTCCGATGCCGAGTTCAGCCATTACACTGCGCCTGCCCGTCAAATCGGCGGAGACGAAGGCGAAGATATGCTGTCCAACATCGCCGGCGAGCAGGATTTCAAGCAATACCTGCACGCGCAAGTATGCGAACACCCGCTTTCCGACCAAGAAGCCGCCTGTGTCCACATCCTTATCGATTTCCTTGACGAGCAGGGTTATCTGACCGACAGCATCGAAGACATCCTCGACCATACGCCC…	MTLLGIKLKQTQQLNQRLQQSLRVLQMSGIELEREVENWLSDNPLLERKDTDEFSDAEFSHYTAPARQIGGDEGEDMLSNIAGEQDFKQYLHAQVCEHPLSDQEAACVHILIDFLDEQGYLTDSIEDILDHTPLEWMLDEAMLQHALTALKKFDPAGVAAADLNESLILQIERLGECAAKPAALHIVRNALDSIDGNRSQTLARIKKHLPQTDSGTLEAALDLIASLNPFPAAGFASSTPTPYSDEALANLLAFRGMEVSRRTIAKYRESFEIPAAHKRKTAE*
20428	M11_240394	UK	2011	B	ST-60 complex	class I	4	ATGACCTTACTCGGAATAAAGCTCAAACAGACCCAGCAGCTCAACCAGCGGCTGCAACAATCTTTGCGCGTATTGCAGATGTCGGGTATCGAACTTGAACGCGAGGTCGAAAACTGGCTGTCGGACAACCCCCTGCTCGAACGCAAAGACACGGATGAATTTTCCGATGCCGAGTTCAGCCATTACACTGCGCCTGCCCGTCAAATCGGCGGAGACGAAGGCGAAGATATGCTGTCCAACATCGCCGGCGAGCAGGATTTCAAGCAATACCTGCACGCGCAAGTATGCGAACACCCGCTTTCCGACCAAGAATCCGCCTGTGTCCACATCCTCATCGATTTCCTTGACGAGCAAGGTTATCTGACCGACAGCATCGAAGACATCCTCGACCATACGCCC…	MTLLGIKLKQTQQLNQRLQQSLRVLQMSGIELEREVENWLSDNPLLERKDTDEFSDAEFSHYTAPARQIGGDEGEDMLSNIAGEQDFKQYLHAQVCEHPLSDQESACVHILIDFLDEQGYLTDSIEDILDHTPLEWMLDEAMLKQALTALKKFDPAGVAAADLNESLILQIERSGECAAKPSALHIVRNALDSIDGNRSQTLARIKKRLPQTDSGTLEAALDLIASLNPFPAAGFASSTPTPYSDEALANLLAFRGMEVSRRTIAKYRESFEIPAAHKRKTAE*
20429	M11_240395	UK	2011	B	ST-269 complex	class I	17	ATGACATTACTCGGAATAAAGCTCAAACAGACCCAGCAGCTCAACCAGCGGCTGCAACAATCTTTGCGCGTATTGCAGATGTCGGGTATCGAACTTGAACGCGAGATCGAAAACTGGCTGTCGGACAATCCCCTGCTCGAACGCAAAGACACGGATGAATTTTCCGATGCCGGGTTTTCCCATTACACCGCGCCCGCGCGCCAAATCGGCGGAGACGAAGGCGAAGATATGCTGTCCAACATCGCCGGCGAAGAAGATTTCAAGCAATACCTGCACGCGCAAGTGTGCGAACACCCGCTTTCCGATCAAGAATCCGCCTGTGTCCACATCCTTATCGATTTCCTTGACGAGCAGGGCTACCTGACCGACAGCATCGAAGACATCCTCGACCATACGCCC…	MTLLGIKLKQTQQLNQRLQQSLRVLQMSGIELEREIENWLSDNPLLERKDTDEFSDAGFSHYTAPARQIGGDEGEDMLSNIAGEEDFKQYLHAQVCEHPLSDQESACVHILIDFLDEQGYLTDSIEDILDHTPLEWMLDEAMLKQALTALQKFDPAGVAAADLNESLILQIERSGECAAKPAALHIVRNALDSINGNRSQTLARIKKHLPQTDSGTLEAALDLIASLNPFPAAGFASSTPTPYSDEALANLLAFRGMEVSRRTIAKYRESFEIPAAHKRKTAE*
20431	M11_240397	UK	2011	B	ST-269 complex	class I	17	ATGACATTACTCGGAATAAAGCTCAAACAGACCCAGCAGCTCAACCAGCGGCTGCAACAATCTTTGCGCGTATTGCAGATGTCGGGTATCGAACTTGAACGCGAGATCGAAAACTGGCTGTCGGACAATCCCCTGCTCGAACGCAAAGACACGGATGAATTTTCCGATGCCGGGTTTTCCCATTACACCGCGCCCGCGCGCCAAATCGGCGGAGACGAAGGCGAAGATATGCTGTCCAACATCGCCGGCGAAGAAGATTTCAAGCAATACCTGCACGCGCAAGTGTGCGAACACCCGCTTTCCGATCAAGAATCCGCCTGTGTCCACATCCTTATCGATTTCCTTGACGAGCAGGGCTACCTGACCGACAGCATCGAAGACATCCTCGACCATACGCCC…	MTLLGIKLKQTQQLNQRLQQSLRVLQMSGIELEREIENWLSDNPLLERKDTDEFSDAGFSHYTAPARQIGGDEGEDMLSNIAGEEDFKQYLHAQVCEHPLSDQESACVHILIDFLDEQGYLTDSIEDILDHTPLEWMLDEAMLKQALTALQKFDPAGVAAADLNESLILQIERSGECAAKPAALHIVRNALDSINGNRSQTLARIKKHLPQTDSGTLEAALDLIASLNPFPAAGFASSTPTPYSDEALANLLAFRGMEVSRRTIAKYRESFEIPAAHKRKTAE*
20436	M11_240403	UK	2011	W-135	ST-11 complex/ET-37 complex	class II	2	ATGACCTTACTCGGAATAAAGCTCAAACAGACCCAGCAGCTCAACCAGCGGCTGCAACAATCTTTGCGCGTATTGCAGATGTCGGGTATCGAACTTGAACGCGAGGTCGAAAACTGGCTGTCGGACAACCCCCTGCTCGAACGCAAAGACACGGATGAATTTTCCGATGCTAGGTTTTCCCATTACACCGCGCCTGCCCGTCAAATCGGCGGAGACGAAGGCGAAGATATGCTGTCCAACATCGCCGGTGAGCAGGATTTCAAGCAATACCTGCACGCGCAAGTATGCGAACACCCGCTTTCCGACCAAGAAGCCGCCTGTGTCCACATCCTTATCGATTTCCTTGACGAGCAGGGTTATCTGACCGACAGCATCGAAGACATCCTCGACCATACGCCC…	MTLLGIKLKQTQQLNQRLQQSLRVLQMSGIELEREVENWLSDNPLLERKDTDEFSDARFSHYTAPARQIGGDEGEDMLSNIAGEQDFKQYLHAQVCEHPLSDQEAACVHILIDFLDEQGYLTDSIEDILDHTPLEWMLDEAMLQHALTALKKFDPAGVAAADLNESLILQIERSGECAAKPAALHIVRNALDSIDGNRSQTLARIKKHLPQTDSGTLEAALDLIASLNPFPAAGFASSTPTPYSDEALANLLAFRGMEVSRRTIAKYRESLEIPAAHKRKTAE*
20437	M11_240405	UK	2011	B	ST-269 complex	class I	17	ATGACATTACTCGGAATAAAGCTCAAACAGACCCAGCAGCTCAACCAGCGGCTGCAACAATCTTTGCGCGTATTGCAGATGTCGGGTATCGAACTTGAACGCGAGATCGAAAACTGGCTGTCGGACAATCCCCTGCTCGAACGCAAAGACACGGATGAATTTTCCGATGCCGGGTTTTCCCATTACACCGCGCCCGCGCGCCAAATCGGCGGAGACGAAGGCGAAGATATGCTGTCCAACATCGCCGGCGAAGAAGATTTCAAGCAATACCTGCACGCGCAAGTGTGCGAACACCCGCTTTCCGATCAAGAATCCGCCTGTGTCCACATCCTTATCGATTTCCTTGACGAGCAGGGCTACCTGACCGACAGCATCGAAGACATCCTCGACCATACGCCC…	MTLLGIKLKQTQQLNQRLQQSLRVLQMSGIELEREIENWLSDNPLLERKDTDEFSDAGFSHYTAPARQIGGDEGEDMLSNIAGEEDFKQYLHAQVCEHPLSDQESACVHILIDFLDEQGYLTDSIEDILDHTPLEWMLDEAMLKQALTALQKFDPAGVAAADLNESLILQIERSGECAAKPAALHIVRNALDSINGNRSQTLARIKKHLPQTDSGTLEAALDLIASLNPFPAAGFASSTPTPYSDEALANLLAFRGMEVSRRTIAKYRESFEIPAAHKRKTAE*
20439	M11_240409	UK	2011	B	ST-269 complex	class I	17	ATGACATTACTCGGAATAAAGCTCAAACAGACCCAGCAGCTCAACCAGCGGCTGCAACAATCTTTGCGCGTATTGCAGATGTCGGGTATCGAACTTGAACGCGAGATCGAAAACTGGCTGTCGGACAATCCCCTGCTCGAACGCAAAGACACGGATGAATTTTCCGATGCCGGGTTTTCCCATTACACCGCGCCCGCGCGCCAAATCGGCGGAGACGAAGGCGAAGATATGCTGTCCAACATCGCCGGCGAAGAAGATTTCAAGCAATACCTGCACGCGCAAGTGTGCGAACACCCGCTTTCCGATCAAGAATCCGCCTGTGTCCACATCCTTATCGATTTCCTTGACGAGCAGGGCTACCTGACCGACAGCATCGAAGACATCCTCGACCATACGCCC…	MTLLGIKLKQTQQLNQRLQQSLRVLQMSGIELEREIENWLSDNPLLERKDTDEFSDAGFSHYTAPARQIGGDEGEDMLSNIAGEEDFKQYLHAQVCEHPLSDQESACVHILIDFLDEQGYLTDSIEDILDHTPLEWMLDEAMLKQALTALQKFDPAGVAAADLNESLILQIERSGECAAKPAALHIVRNALDSINGNRSQTLARIKKHLPQTDSGTLEAALDLIASLNPFPAAGFASSTPTPYSDEALANLLAFRGMEVSRRTIAKYRESFEIPAAHKRKTAE*
20440	M11_240411	UK	2011	Y	ST-23 complex/Cluster A3	class I	4	ATGACCTTACTCGGAATAAAGCTCAAACAGACCCAGCAGCTCAACCAGCGGCTGCAACAATCTTTGCGCGTATTGCAGATGTCGGGTATCGAACTTGAACGCGAGGTCGAAAACTGGCTGTCGGACAACCCCCTGCTCGAACGCAAAGACACGGATGAATTTTCCGATGCCGAGTTCAGCCATTACACTGCGCCTGCCCGTCAAATCGGCGGAGACGAAGGCGAAGATATGCTGTCCAACATCGCCGGCGAGCAGGATTTCAAGCAATACCTGCACGCGCAAGTATGCGAACACCCGCTTTCCGACCAAGAATCCGCCTGTGTCCACATCCTCATCGATTTCCTTGACGAGCAAGGTTATCTGACCGACAGCATCGAAGACATCCTCGACCATACGCCC…	MTLLGIKLKQTQQLNQRLQQSLRVLQMSGIELEREVENWLSDNPLLERKDTDEFSDAEFSHYTAPARQIGGDEGEDMLSNIAGEQDFKQYLHAQVCEHPLSDQESACVHILIDFLDEQGYLTDSIEDILDHTPLEWMLDEAMLKQALTALKKFDPAGVAAADLNESLILQIERSGECAAKPSALHIVRNALDSIDGNRSQTLARIKKRLPQTDSGTLEAALDLIASLNPFPAAGFASSTPTPYSDEALANLLAFRGMEVSRRTIAKYRESFEIPAAHKRKTAE*
20441	M11_240412	UK	2011	B	ST-60 complex	class I	4	ATGACCTTACTCGGAATAAAGCTCAAACAGACCCAGCAGCTCAACCAGCGGCTGCAACAATCTTTGCGCGTATTGCAGATGTCGGGTATCGAACTTGAACGCGAGGTCGAAAACTGGCTGTCGGACAACCCCCTGCTCGAACGCAAAGACACGGATGAATTTTCCGATGCCGAGTTCAGCCATTACACTGCGCCTGCCCGTCAAATCGGCGGAGACGAAGGCGAAGATATGCTGTCCAACATCGCCGGCGAGCAGGATTTCAAGCAATACCTGCACGCGCAAGTATGCGAACACCCGCTTTCCGACCAAGAATCCGCCTGTGTCCACATCCTCATCGATTTCCTTGACGAGCAAGGTTATCTGACCGACAGCATCGAAGACATCCTCGACCATACGCCC…	MTLLGIKLKQTQQLNQRLQQSLRVLQMSGIELEREVENWLSDNPLLERKDTDEFSDAEFSHYTAPARQIGGDEGEDMLSNIAGEQDFKQYLHAQVCEHPLSDQESACVHILIDFLDEQGYLTDSIEDILDHTPLEWMLDEAMLKQALTALKKFDPAGVAAADLNESLILQIERSGECAAKPSALHIVRNALDSIDGNRSQTLARIKKRLPQTDSGTLEAALDLIASLNPFPAAGFASSTPTPYSDEALANLLAFRGMEVSRRTIAKYRESFEIPAAHKRKTAE*
20442	M11_240413	UK	2011	B	ST-269 complex	class I	17	ATGACATTACTCGGAATAAAGCTCAAACAGACCCAGCAGCTCAACCAGCGGCTGCAACAATCTTTGCGCGTATTGCAGATGTCGGGTATCGAACTTGAACGCGAGATCGAAAACTGGCTGTCGGACAATCCCCTGCTCGAACGCAAAGACACGGATGAATTTTCCGATGCCGGGTTTTCCCATTACACCGCGCCCGCGCGCCAAATCGGCGGAGACGAAGGCGAAGATATGCTGTCCAACATCGCCGGCGAAGAAGATTTCAAGCAATACCTGCACGCGCAAGTGTGCGAACACCCGCTTTCCGATCAAGAATCCGCCTGTGTCCACATCCTTATCGATTTCCTTGACGAGCAGGGCTACCTGACCGACAGCATCGAAGACATCCTCGACCATACGCCC…	MTLLGIKLKQTQQLNQRLQQSLRVLQMSGIELEREIENWLSDNPLLERKDTDEFSDAGFSHYTAPARQIGGDEGEDMLSNIAGEEDFKQYLHAQVCEHPLSDQESACVHILIDFLDEQGYLTDSIEDILDHTPLEWMLDEAMLKQALTALQKFDPAGVAAADLNESLILQIERSGECAAKPAALHIVRNALDSINGNRSQTLARIKKHLPQTDSGTLEAALDLIASLNPFPAAGFASSTPTPYSDEALANLLAFRGMEVSRRTIAKYRESFEIPAAHKRKTAE*
20444	M11_240417	UK	2011	W-135	ST-11 complex/ET-37 complex	class II	2	ATGACCTTACTCGGAATAAAGCTCAAACAGACCCAGCAGCTCAACCAGCGGCTGCAACAATCTTTGCGCGTATTGCAGATGTCGGGTATCGAACTTGAACGCGAGGTCGAAAACTGGCTGTCGGACAACCCCCTGCTCGAACGCAAAGACACGGATGAATTTTCCGATGCTAGGTTTTCCCATTACACCGCGCCTGCCCGTCAAATCGGCGGAGACGAAGGCGAAGATATGCTGTCCAACATCGCCGGTGAGCAGGATTTCAAGCAATACCTGCACGCGCAAGTATGCGAACACCCGCTTTCCGACCAAGAAGCCGCCTGTGTCCACATCCTTATCGATTTCCTTGACGAGCAGGGTTATCTGACCGACAGCATCGAAGACATCCTCGACCATACGCCC…	MTLLGIKLKQTQQLNQRLQQSLRVLQMSGIELEREVENWLSDNPLLERKDTDEFSDARFSHYTAPARQIGGDEGEDMLSNIAGEQDFKQYLHAQVCEHPLSDQEAACVHILIDFLDEQGYLTDSIEDILDHTPLEWMLDEAMLQHALTALKKFDPAGVAAADLNESLILQIERSGECAAKPAALHIVRNALDSIDGNRSQTLARIKKHLPQTDSGTLEAALDLIASLNPFPAAGFASSTPTPYSDEALANLLAFRGMEVSRRTIAKYRESLEIPAAHKRKTAE*
20447	M11_240424	UK	2011	B	ST-41/44 complex/Lineage 3	class I	38	ATGACCTTACTCGGAATAAAGCTCAAACAGACCCAGCAGCTCAACCAGCGGCTGCAACAATCTTTGCGCGTATTGCAGATGTCGGGTATCGAACTTGAACGCGAGGTCGAAAACTGGCTGTCGGACAACCCCCTGCTCGAACGCAAAGACACGGATGAATTTTCCGATGCCGAATTCAGCCATTACACTGCGCCTGCCCGTCAAATCGGCGGAGACGAAGGCGAAGATATGCTGTCCAACATCGCCGGCGAGCAGGATTTCAAGCAATACCTGCACGCGCAAGTATGCGAACACCCGCTTTCCGACCAAGAATCCGCCTGTGTCCACATCCTCATCGATTTCCTTGACGAGCAAGGTTATCTGACCGACAGCATCGAAGACATCCTCGACCATACGCCC…	MTLLGIKLKQTQQLNQRLQQSLRVLQMSGIELEREVENWLSDNPLLERKDTDEFSDAEFSHYTAPARQIGGDEGEDMLSNIAGEQDFKQYLHAQVCEHPLSDQESACVHILIDFLDEQGYLTDSIEDILDHTPLEWMLDEAMLKQALTALKKFDPAGVAAADLNESLILQIERSGECAAKTAALHIVRNALNSIDGNRSQTLARIKKRLPQTDSGTLEAALDLIASLNPFPAAGFASSTPTPYSDEALANLLAFRGMEVSRRTIAKYRESFEIPAAHKRKTAE*
20449	M11_240427	UK	2011	W-135	ST-11 complex/ET-37 complex	class II	2	ATGACCTTACTCGGAATAAAGCTCAAACAGACCCAGCAGCTCAACCAGCGGCTGCAACAATCTTTGCGCGTATTGCAGATGTCGGGTATCGAACTTGAACGCGAGGTCGAAAACTGGCTGTCGGACAACCCCCTGCTCGAACGCAAAGACACGGATGAATTTTCCGATGCTAGGTTTTCCCATTACACCGCGCCTGCCCGTCAAATCGGCGGAGACGAAGGCGAAGATATGCTGTCCAACATCGCCGGTGAGCAGGATTTCAAGCAATACCTGCACGCGCAAGTATGCGAACACCCGCTTTCCGACCAAGAAGCCGCCTGTGTCCACATCCTTATCGATTTCCTTGACGAGCAGGGTTATCTGACCGACAGCATCGAAGACATCCTCGACCATACGCCC…	MTLLGIKLKQTQQLNQRLQQSLRVLQMSGIELEREVENWLSDNPLLERKDTDEFSDARFSHYTAPARQIGGDEGEDMLSNIAGEQDFKQYLHAQVCEHPLSDQEAACVHILIDFLDEQGYLTDSIEDILDHTPLEWMLDEAMLQHALTALKKFDPAGVAAADLNESLILQIERSGECAAKPAALHIVRNALDSIDGNRSQTLARIKKHLPQTDSGTLEAALDLIASLNPFPAAGFASSTPTPYSDEALANLLAFRGMEVSRRTIAKYRESLEIPAAHKRKTAE*
20457	M11_240440	UK	2011	B	ST-60 complex	class I	76	ATGACCTTACTCGGAATAAAGCTCAAACAGACCCAGCAGCTCAACCAGCGGCTGCAACAATCTTTGCGCGTATTGCAGATGTCGGGTATCGAACTTGAACGCGAGATCGAAAACTGGCTGTCGGACAATCCCCTGCTCGAACGCAAAGACACGGATGAATTTTCCGATGCCGGGTTTTCCCATTACACCGCGCCCGCGCGCCAAATCGGCGGAGACGAAGGCGAAGATATGCTGTCCAACATCGCCGGCGAAGAAGATTTCAAGCAATACCTGCACGCGCAAGTGTGCGAACACCCGCTTTCCGATCAAGAATCCGCCTGTGTCCACATCCTTATCGATTTCCTTGACGAGCAGGGCTACCTGACCGACAGCATCGAAGACATCCTCGACCATACGCCC…	MTLLGIKLKQTQQLNQRLQQSLRVLQMSGIELEREIENWLSDNPLLERKDTDEFSDAGFSHYTAPARQIGGDEGEDMLSNIAGEEDFKQYLHAQVCEHPLSDQESACVHILIDFLDEQGYLTDSIEDILDHTPLEWMLDEAMLKQALTALQKFDPAGVAAADLNESLILQIERSGECAAKPAALHIVRNALDSINGNRSQTLARIKKHLPQTDSGTLEAALDLIASLNPFPAAGFASSTPTPYSDEALANLLAFRGMEVSRRTIAKYRESFEIPAAHKRKTAE*
20458	M11_240441	UK	2011	W-135	ST-174 complex	class II	31	ATGACCTTACTCGGAATAAAGCTCAAACAGACCCAGCAGCTCAACCAGCGGCTGCAACAATCTTTGCGCGTATTGCAGATGTCGGGTATCGAACTTGAACGCGAGGTCGAAAACTGGCTGTCGGACAACCCCCTGCTCGAACGCAAAGACACGGATGAATTTTCCGATGCCGAGTTCAGCCATTACACTGCGCCTGCCCGTCAAATCGGCGGAGACGAAGGCGAAGATATGCTGTCCAACATCGCCGGCGAGCAGGATTTCAAGCAATACCTGCACGCGCAAGTATGCGAACACCCGCTTTCCGACCAAGAATCCGCCTGTGTCCACATCCTCATCGATTTCCTTGACGAGCAAGGTTATCTGACCGACAGCATCGAAGACATCCTCGACCATACGCCC…	MTLLGIKLKQTQQLNQRLQQSLRVLQMSGIELEREVENWLSDNPLLERKDTDEFSDAEFSHYTAPARQIGGDEGEDMLSNIAGEQDFKQYLHAQVCEHPLSDQESACVHILIDFLDEQGYLTDSIEDILDHTPLEWMLDEAMLKQALTALKKFDPAGVAAADLNESLILQIERSGECAAKPSALHIVRNALDSIDGNRSQTLARIKKRLPQTDSGTLEAALDLIASLNPFPAAGFASSTPTPYSDEALANLLAFRGMEVSRRTIAKYRESFEIPAAHKRKTAE*
29453	S4	Spain	not defined	C	ST-11 complex/ET-37 complex	class II	28	ATGACCTTACTCGGAATAAAGCTCAAACAGACCCAGCAGCTCAACCAGCGGCTGCAACAATCTTTGCGCGTATTGCAGATGTCGGGTATCGAACTTGAACGCGAGGTCGAAAACTGGCTGTCGGACAACCCCCTGCTCGAACGCAAAGACACGGATGAATTTTCCGATGCCGAGTTCAGCCATTACACTGCGCCTGCCCGTCAAATCGGCGGAGACGAAGGCGAAGATATGCTGTCCAACATCGCCGGCGAGCAGGATTTCAAGCAATACCTGCACGCGCAAGTATGCGAACACCCGCTTTCCGACCAAGAATCCGCCTGTGTCCACATCCTCATCGATTTCCTTGACGAGCAAGGTTATCTGACCGACAGCATCGAAGACATCCTCGACCATACGCCC…	MTLLGIKLKQTQQLNQRLQQSLRVLQMSGIELEREVENWLSDNPLLERKDTDEFSDAEFSHYTAPARQIGGDEGEDMLSNIAGEQDFKQYLHAQVCEHPLSDQESACVHILIDFLDEQGYLTDSIEDILDHTPLEWMLDEAMLKQALTALQKFDPAGVAAADLNESLILQIERSGECAAKPAALHIVRNALDSIDGNRSQTLARIKKHLPQTDSGTLEAALDLIASLNPFPAAGFASSTPTPYSDEALANLLAFRGMEVSRRTIAKYRESLEIPAAHKRKTAE*
